# Supplementary material for: Trends in Apomixis Research: The 10 Most Cited Research Articles Published in the Pregenomic and Genomic Eras
Source: Front Plant Sci. 2022 May 3;13:878074. doi: 10.3389/fpls.2022.878074 (PMC9115752; doi:10.3389/fpls.2022.878074)
Supplement: Supplementary file 1 [file Data_Sheet_1.xlsx]

## Sheet: Supplementary Table 1
Supplementary Table 1. List of studies published between 1980 and 2000 and related to apomixis. The bibliometric analysis was conducted in Scopus database limiting the search to articles (LIMIT-TO(DOCTYPE, "ar")) published in journals (LIMIT-TO(SRCTYPE, "j")) and in English language (LIMIT-TO(LANGUAGE, "English")), considering title, abstract, and keywords (TITLE-ABS-KEY). For each publication, y…
This is a citation overview for a set of 377 documents		( TITLE-ABS-KEY ( apomixis ) ) AND PUBYEAR > 1979 AND PUBYEAR < 2001 AND ( LIMIT-TO ( SRCTYPE , "j" ) ) AND ( LIMIT-TO ( DOCTYPE , "ar" ) ) AND ( LIMIT-TO ( LANGUAGE , "English" ) )
h-index = 54 (Of the 377 documents considered for the h-index, 54 have been cited at least 54 times.)
Publication Year	Document Title	Authors	Journal Title	1980	1981	1982	1983	1984	1985	1986	1987	1988	1989	1990	1991	1992	1993	1994	1995	1996	1997	1998	1999	2000	2001	2002	2003	2004	2005	2006	2007	2008	2009	2010	2011	2012	2013	2014	2015	2016	2017	2018	2019	2020	2021	Sum	Mean
				0	1	2	4	8	16	14	27	36	35	38	45	34	52	73	94	195	252	306	422	454	622	403	593	515	518	570	566	423	534	531	541	495	548	410	438	434	453	390	436	379	416	12321	1.24564
1993	Classification of hypotheses on the advantage of amphimixis	Kondrashov A.S.	Journal of Heredity														0	4	9	8	13	23	13	25	23	19	22	27	20	21	29	29	32	34	21	13	18	8	6	6	11	9	8	7	6	464	16
1997	Fertilization-independent seed development in Arabidopsis thaliana	Chaudhury A.M., Ming L., Miller C., Craig S., Dennis E.S., Peacock W.J.	Proceedings of the National Academy of Sciences of the United States of America																		0	9	16	22	19	13	23	14	17	21	22	15	12	24	18	19	16	8	13	18	8	18	10	12	14	381	15.24
1997	Asynchonous expression of duplicate genes in angiosperms may cause apomixis, bispory, tetraspory, and polyembryony	Carman J.G.	Biological Journal of the Linnean Society																		4	4	3	4	9	5	13	8	9	13	12	6	16	13	16	25	25	12	18	13	16	24	33	21	28	350	14
1999	Plant genetic resources: What can they contribute toward increased crop productivity?	Hoisington D., Khairallah M., Reeves T., Ribaut J.-M., Skovmand B., Taba S., Warburton M.	Proceedings of the National Academy of Sciences of the United States of America																				0	5	2	4	2	7	9	7	13	9	16	9	25	16	24	19	10	26	18	16	25	20	20	302	13.1304
2000	An efficient screen for reproductive pathways using mature seeds of monocots and dicots	Matzk F., Meister A., Schubert I.	Plant Journal																					0	10	6	7	10	6	11	15	9	17	16	15	9	18	11	17	11	8	17	20	16	12	261	11.8636
1993	Apomixis: Embryo sacs and embryos formed without meiosis or fertilization in ovules	Koltunow A.M.	Plant Cell														2	2	3	10	7	13	20	11	21	9	16	13	13	14	8	11	9	9	14	13	18	14	14	12	16	13	11	11	11	338	11.6552
1999	Control of fertilization-independent endosperm development by the MEDEA polycomb gene in Arabidopsis	Kiyosue T., Ohad N., Yadegari R., Hannon M., Dinneny J., Wells D., Katz A., Margossian L., Harada J.J., Goldberg R.B., Fischer R.L.	Proceedings of the National Academy of Sciences of the United States of America																				7	11	19	13	13	10	11	12	22	7	14	15	21	12	15	8	5	10	8	6	9	5	10	263	11.4348
1998	Tight clustering and hemizygosity of apomixis-linked molecular markers in Pennisetum squamulatum implies genetic control of apospory by a divergent locus that may have no allelic form in sexual genotypes	Ozias-Akins P., Roche D., Hanna W.W.	Proceedings of the National Academy of Sciences of the United States of America																			0	4	8	13	3	7	9	4	10	6	3	6	8	11	7	9	5	11	7	6	0	7	5	10	159	6.625
1997	Plant Embryogenesis	Mordhorst A.P., Toonen M.A.J., De Vries S.C.	Critical Reviews in Plant Sciences																		2	2	7	7	6	12	10	14	17	7	8	7	10	8	2	3	5	4	7	8	3	4	3	4	3	163	6.52
1985	Patterns in plant parthenogenesis	Bierzychudek P.	Experientia						0	1	2	1	1	2	3	3	3	1	3	2	5	6	2	5	3	4	6	4	4	11	8	9	12	6	16	8	11	8	11	6	11	15	13	12	10	228	6.16216
1998	Genetic structure of a natural population of the ectomycorrhizal fungus Suillus pungens	Bonello P., Bruns T.D., Gardes M.	New Phytologist																			3	7	10	10	8	8	13	9	13	5	7	4	4	8	5	2	4	2	4	5	1	3	3	4	142	5.91667
2000	Two independent loci control agamospermy (apomixis) in the triploid flowering plant Erigeron annuus	Noyes R.D., Rieseberg L.H.	Genetics																					0	8	3	7	6	7	9	4	6	6	4	6	5	7	5	4	2	6	3	7	4	1	110	5
2000	Amplified fragment length polymorphism (AFLP) markers reveal that population structure of triploid dandelions (Taraxacum officinale) exhibits both clonality and recombination	Van der Hulst R.G.M., Mes T.H.M., Den Nijs J.C.M., Bachmann K.	Molecular Ecology																					2	3	8	8	13	3	9	3	9	11	3	2	5	4	4	6	1	5	4	2	2	3	110	5
1999	Crosses between sexual and apomictic dandelions (Taraxacum). II. The breakdown of apomixis	Van Dijk P.J., Tas I.C.Q., Falque M., Bakx-Schotman T.	Heredity																				1	2	6	3	7	8	5	6	6	5	6	7	1	5	4	3	3	2	3	4	4	3	5	99	4.30435
1998	Sexual and apomictic development in Hieracium	Koltunow A.M., Johnson S.D., Bicknell R.A.	Sexual Plant Reproduction																			0	1	7	8	2	3	4	5	8	3	3	4	1	8	7	5	6	5	5	3	4	4	1	3	100	4.16667
1999	Crosses between sexual and apomictic dandelions (Taraxacum). I. The inheritance of apomixis	Tas I.C.Q., Van Dijk P.J.	Heredity																				1	1	2	2	10	7	4	3	4	5	5	7	3	3	4	2	4	7	5	5	3	2	4	93	4.04348
2000	Persistence of asexuality through mixed reproduction in Eucypris virens (Crustacea, Ostracoda)	Schon I., Gandolfi A., Di Masso E., Rossi V., Griffiths H.I., Martens K., Butlin R.K.	Heredity																					2	1	5	9	2	3	6	6	5	10	5	4	3	7	4	3	2	6	2	1	0	3	89	4.04545
1992	A local flora and the biological species concept	Mayr E.	American Journal of Botany													0	1	5	3	6	4	3	1	3	5	3	2	5	5	4	6	5	8	6	3	1	6	8	3	6	2	5	4	1	5	119	3.96667
1998	Studies on the reproductive biology of Melastomataceae in 'cerrado' vegetation	Goldenberg R., Shepherd G.J.	Plant Systematics and Evolution																			0	0	1	1	1	3	1	2	2	2	5	3	2	8	6	13	7	3	6	5	9	2	4	6	92	3.83333
2000	Monogenic inheritance of apomixis in two Hieracium species with distinct developmental mechanisms	Bicknell R.A., Borst N.K., Koltunow A.M.	Heredity																					4	10	1	6	4	4	7	5	0	4	6	4	3	7	3	5	1	4	1	3	0	2	84	3.81818
1995	Genetical population structure in plants: Gene-flow between diploid sexual and triploid asexual dandelions (Taraxacum section Ruderalia)	Menken S.B., Smit E., Den Nus J.C.	Evolution																0	0	0	7	5	5	4	3	7	10	3	5	3	2	4	8	3	3	3	2	5	3	3	5	3	2	4	102	3.77778
1999	Polyphyly and Convergent Morphological Evolution in Commelinales and Commelinidae: Evidence from rbcL Sequence Data	Givnish T.J., Evans T.M., Pires J.C., Sytsma K.J.	Molecular Phylogenetics and Evolution																				0	4	5	5	8	8	8	1	5	2	1	6	3	7	1	5	4	3	1	2	2	2	3	86	3.73913
1999	Evolution in a putatively ancient asexual aphid lineage: Recombination and rapid karyotype change	Normark B.B.	Evolution																				1	5	5	6	14	3	5	4	4	3	4	5	5	2	1	2	1	5	3	1	1	2	2	84	3.65217
1995	Detection of the apomictic mode of reproduction in maize-Tripsacum hybrids using maize RFLP markers	Leblanc O., Grimanelli D., Gonzalez-de-Leon D., Savidan Y.	Theoretical and Applied Genetics																0	4	9	7	7	6	6	2	5	3	2	8	3	2	1	5	1	3	3	2	5	5	4	0	1	0	2	96	3.55556
1996	A survey of the reproductive biology of the Myrtoideae (Myrtaceae)	Nic Lughadha E., Proenca C.	Annals of the Missouri Botanical Garden																	0	1	2	1	2	0	1	3	2	2	6	3	1	5	5	1	6	0	4	4	4	10	9	7	4	6	89	3.42308
1996	Phylogeny and evolution of parthenogenetic weevils of the Aramigus tessellatus species complex (Coleoptera: Curculionidae: Naupactini): Evidence from mitochondrial DNA sequences	Normark B.B.	Evolution																	2	3	2	3	4	2	3	7	1	5	3	1	6	5	6	7	3	4	3	6	3	3	0	3	1	1	87	3.34615
1998	Mapping diplosporous apomixis in tetraploid Tripsacum: One gene or several genes?	Grimanelli D., Leblanc O., Espinosa E., Perotti E., Gonzalez De Leon D., Savidan Y.	Heredity																			3	3	5	8	3	7	5	3	5	3	3	2	1	2	4	2	6	4	1	3	0	3	2	0	78	3.25
2000	Apomixis is not developmentally conserved in related, genetically characterized Hieracium plants of varying ploidy	Koltunow A.M., Johnson S.D., Bicknell R.A.	Sexual Plant Reproduction																					3	8	2	4	3	6	5	2	1	5	1	5	3	3	3	3	2	1	2	1	2	2	67	3.04545
1999	Genetic analysis of apomixis in Citrus and Poncirus by molecular markers	Garcia R., Asins M.J., Forner J., Carbonell E.A.	Theoretical and Applied Genetics																				0	1	1	3	3	1	1	3	5	4	2	6	2	4	4	5	2	7	1	2	5	4	3	69	3
1999	Effect of pollen source and pollen ploidy on endosperm formation and seed set in pseudogamous apomictic Paspalum notatum	Quarin C.L.	Sexual Plant Reproduction																				0	1	6	3	5	2	1	2	7	3	2	2	1	1	3	3	3	3	0	6	2	8	5	69	3
1985	Deleterious mutations as an evolutionary factor. II. Facultative apomixis and selfing	Kondrashov A.S.	Genetics						0	0	0	2	1	2	4	2	3	3	4	7	4	5	8	3	3	2	3	2	6	2	1	1	6	3	3	2	3	4	1	3	5	3	4	1	2	108	2.91892
1997	Identification of a maize linkage group related to apomixis in Brachiaria	Pessino S.C., Ortiz J.P.A., Leblanc O., Do Valle C.B., Evans C., Hayward M.D.	Theoretical and Applied Genetics																		2	6	4	3	5	2	4	3	0	4	3	2	5	1	3	4	2	1	3	4	3	2	3	2	2	73	2.92
2000	Variation in Hieracium subgen. Pilosella (Asteraceae): What do we know about its sources?	Krahulcova A., Krahulec F., Chapman H.M.	Folia Geobotanica																					1	1	1	1	7	5	4	4	3	5	3	3	3	4	5	2	0	3	0	1	2	5	63	2.86364
1998	Observations on the reproductive biology of Miconia calvescens DC (Melastomataceae), an alien invasive tree on the island of Tahiti (South Pacific Ocean)	Meyer J.-Y.	Biotropica																			0	0	0	0	1	1	3	4	2	5	4	1	11	4	5	5	6	2	2	3	2	1	2	4	68	2.83333
1999	Chloroplast DNA variation and reticulate evolution in sexual and apomictic sections of dandelions	Wittzell H.	Molecular Ecology																				0	0	1	3	2	6	5	4	7	3	7	2	2	1	4	2	2	0	4	3	1	3	3	65	2.82609
1993	Transmission of the apomictic mode of reproduction in Pennisetum: co-inheritance of the trait and molecular markers	Ozias-Akins P., Lubbers E.L., Hanna W.W., McNay J.W.	Theoretical and Applied Genetics														2	3	3	5	8	4	6	4	5	1	6	3	2	6	3	0	2	3	1	0	2	1	3	2	0	0	1	0	2	78	2.68966
2000	Genetic structure and colonizing success of a clonal, weedy species, Pilosella officinarum (Asteraceae)	Chapman H.M., Parh D., Oraguzie N.	Heredity																					3	2	1	2	9	5	6	2	5	2	1	4	0	2	4	2	0	3	1	0	2	1	57	2.59091
1999	An apospory-specific genomic region is conserved between Buffelgrass (Cenchrus ciliaris L.) and Pennisetum squamulatum Fresen	Roche D., Cong P., Chen Z., Hanna W.W., Gustine D.L., Sherwood R.T., Ozias-Akins P.	Plant Journal																				0	0	8	3	6	2	2	6	1	0	1	2	4	5	4	2	1	4	2	2	1	1	2	59	2.56522
1998	Non-mendelian transmission of apomixis in maize-Tripsacum hybrids caused by a transmission ratio distortion	Grimanelli D., Leblanc O., Espinosa E., Perotti E., Gonzalez De Leon D., Savidan Y.	Heredity																			0	1	4	7	2	4	2	5	2	4	1	2	2	2	5	4	1	6	4	2	0	1	0	0	61	2.54167
2000	Meiotic recombination in sexual diploid and apomictic triploid dandelions (Taraxacum officinale L.)	Van Baarlen P., Van Dijk P.J., Hoekstra R.F., Hans De Jong J.	Genome																					0	1	4	6	6	0	2	2	0	2	4	2	3	5	1	0	3	4	2	5	3	1	56	2.54545
1997	Genetic fingerprinting for determining the mode of reproduction in Paspalum notatum, a subtropical apomictic forage grass	Ortiz J.P.A., Pessino S.C., Leblanc O., Hayward M.D., Quarin C.L.	Theoretical and Applied Genetics																		0	0	2	2	6	2	2	4	1	1	3	3	3	3	4	5	1	4	2	3	3	4	3	1	1	63	2.52
2000	Duplication of the chromosome number of diploid Brachiaria brizantha plants using colchicine	Pinheiro A.A., Pozzobon M.T., Do Valle C.B., Penteado M.I.O., Carneiro V.T.C.	Plant Cell Reports																					0	0	1	1	1	2	2	3	1	7	4	6	5	2	3	2	4	2	0	0	5	4	55	2.5
1998	A genetic map of the apospory-region in Brachiaria hybrids: Identification of two markers closely associated with the trait	Pessino S.C., Evans C., Ortiz J.P.A., Armstead I., Do Valle C.B., Hayward M.D.	Hereditas																			0	1	0	2	1	4	4	3	3	3	2	3	3	0	2	4	1	4	5	4	1	3	2	2	57	2.375
1989	Cytogenetics and reproductive behavior of different chromosome races in six Paspalum species	Norrmann G.A., Quarin C.L., Burson B.L.	Journal of Heredity										0	0	0	0	1	2	1	3	6	4	5	4	6	2	1	3	3	0	3	2	3	3	3	2	4	2	0	3	1	2	2	3	3	77	2.33333
2000	Study of the evolutionary relationships among Limonium species (Plumbaginaceae) using nuclear and cytoplasmic molecular markers	Palacios C., Rossello J.A., Gonzalez-Candelas F.	Molecular Phylogenetics and Evolution																					1	1	2	2	0	3	1	2	1	1	1	2	6	2	4	3	4	4	7	1	1	3	52	2.36364
2000	RAPD analysis: A method to investigate aspects of the reproductive biology of Hypericum perforatum L.	Arnholdt-Schmitt B.	Theoretical and Applied Genetics																					1	2	4	4	3	2	4	8	5	5	4	4	1	0	0	1	0	1	0	1	0	2	52	2.36364
1999	Isolation and characterization of a gene expressed during early embryo sac development in apomictic guinea grass (Panicum maximum)	Chen L., Miyazaki C., Kojima A., Sato A., Adachi T.	Journal of Plant Physiology																				0	2	4	2	3	2	5	5	4	2	4	3	1	1	2	2	0	3	1	0	2	3	1	52	2.26087
1998	Character compatibility of molecular markers to distinguish asexual and sexual reproduction	Mes T.H.M.	Molecular Ecology																			0	0	1	3	3	4	4	2	6	2	3	3	3	2	5	2	2	0	3	4	0	1	0	0	53	2.20833
1990	Mating systems of two Bombacaceous trees of a neotropical moist forest	Murawski D.A., Hamrick J.L., Hubbell S.P., Foster R.B.	Oecologia											1	1	3	1	1	1	5	5	2	2	3	2	3	4	3	5	3	2	1	1	0	3	4	4	2	3	0	1	0	1	0	2	69	2.15625
1996	Ribosomal DNA is frequently concentrated on only one X chromosome in permanently apomictic aphids, but this does not inhibit male determination	Blackman R.L., Spence J.M.	Chromosome Research																	0	1	5	6	3	5	4	4	1	1	1	2	1	3	2	3	2	1	3	2	0	2	0	0	3	1	56	2.15385
1998	Inheritance of parthenogenesis in Poa pratensis L.: Auxin test and AFLP linkage analyses support monogenic control	Barcaccia G., Mazzucato A., Albertini E., Zethof J., Gerats A., Pezzotti M., Falcinelli M.	Theoretical and Applied Genetics																			0	2	1	5	1	7	1	5	3	1	1	0	5	2	3	4	1	3	1	3	0	0	0	2	51	2.125
1993	Determining genetic origins of aberrant progeny from facultative apomictic Kentucky bluegrass using a combination of flow cytometry and silver-stained RAPD markers	Huff D.R., Bara J.M.	Theoretical and Applied Genetics: International Journal of Plant Breeding Research														0	1	2	3	4	6	2	1	3	4	3	4	1	2	2	0	1	4	1	2	1	1	5	2	1	1	0	0	3	60	2.06897
1992	Mating system and phenology Ceiba Pentadra (Bombacaeae) in central panama	Murawski D.A., Hamrick J.L.	Journal of Heredity													0	0	1	1	2	3	3	3	3	2	4	3	7	4	1	3	2	0	1	4	0	6	1	1	1	0	3	0	0	3	62	2.06667
1998	Patterns of genetic variation detected by RAPDs suggest a single origin with subsequent mutations and long-distance dispersal in the apomictic fern Dryopteris remota (Dryopteridaceae)	Schneller J., Holderegger R., Gugerli F., Eichenberger K., Lutz E.	American Journal of Botany																			0	3	3	4	3	1	3	5	1	5	2	0	2	3	1	2	1	2	1	0	1	0	2	4	49	2.04167
2000	Mating system parameters in a tropical tree species, Shorea leprosula Miq. (Dipterocarpaceae), from Malaysian lowland dipterocarp forest	Lee S.L., Wickneswari R., Mahani M.C., Zakr A.H.	Biotropica																					1	0	1	2	3	4	4	2	2	5	1	4	2	2	2	0	2	1	4	1	1	1	45	2.04545
1982	Breeding systems in a montane tropical cloud forest in Venezuela	Sobrevila C., Arroyo M.T.K.	Plant Systematics and Evolution			0	0	1	1	0	2	2	1	1	0	1	2	2	1	5	2	4	3	2	1	0	3	0	5	3	1	7	2	4	4	3	1	3	2	3	4	0	1	1	2	80	2
1992	Contrasting breeding systems in two Eriotheca (Bombacaceae) species of the Brazilian cerrados	Oliveira P.E., Gibbs P.E., Barbosa A.A., Talavera S.	Plant Systematics and Evolution													0	0	4	0	1	0	2	3	2	3	2	3	1	3	2	2	1	1	1	3	1	5	5	2	4	1	2	3	1	2	60	2
1993	Origin of polyploidy in parthenogenetic weevils	Saura A., Lokke J., Suomalainen E.	Journal of Theoretical Biology														0	1	0	3	3	2	2	1	0	1	3	3	3	2	0	4	3	2	2	2	4	2	1	3	1	2	2	1	5	58	2
2000	The balance between sexual and asexual reproduction in plants living in variable environments	Bengtsson B.O., Ceplitis A.	Journal of Evolutionary Biology																					0	1	0	3	2	1	1	0	4	2	6	3	2	0	1	0	4	1	5	2	4	2	44	2
1996	Comparative gene expression in sexual and apomictic ovaries of Pennisetum ciliare (L.) Link	Vielle-Calzada J.-P., Nuccio M.L., Budiman M.A., Thomas T.L., Burson B.L., Hussey M.A., Wing R.A.	Plant Molecular Biology																	0	1	3	4	0	4	3	4	2	2	4	3	1	1	3	2	1	3	1	1	0	2	0	4	1	1	51	1.96154
1990	Tetraploids, triploids, and 2n pollen from diploid interspecific crosses with cassava	Hahn S.K., Bai K.V., Asiedu R.	Theoretical and Applied Genetics											0	0	2	1	3	2	3	3	2	2	2	3	3	3	0	1	1	0	3	3	1	1	5	2	0	4	1	5	2	1	0	1	60	1.875
1996	Wind pollination in high-mountain populations of Hormathophylla spinosa (Cruciferae)	Gomez J.M., Zamora R.	American Journal of Botany																	0	1	2	2	4	1	3	1	2	5	3	3	1	2	1	3	1	2	1	0	2	3	3	1	1	1	49	1.88462
1997	Isolation of a diploid, apomictic plant of Hieracium aurantiacum	Bicknell R.A.	Sexual Plant Reproduction																		0	1	0	4	2	1	2	4	2	3	3	2	3	1	4	2	1	1	2	0	1	1	4	1	2	47	1.88
2000	What's wrong with a little sex?	Peck J.R., Waxman D.	Journal of Evolutionary Biology																					1	2	5	5	0	1	7	1	3	3	2	1	1	1	0	2	0	1	0	4	0	1	41	1.86364
1996	Mating systems and the evolutionary transition between haploidy and diploidy	Otto S.P., Marks J.C.	Biological Journal of the Linnean Society																	0	1	1	1	4	1	1	2	3	1	1	2	4	3	0	0	2	3	2	4	2	1	0	3	5	1	48	1.84615
1998	Species concepts in agamic complexes: Applications in the Ranunculus auricomus complex and general perspectives	Horandl E.	Folia Geobotanica																			0	1	1	2	1	0	3	1	5	2	0	3	1	0	1	6	2	4	1	2	3	3	1	1	44	1.83333
1997	Inheritance of parental genomes in progenies of Poa pratensis L. from sexual and apomictic genotypes as assessed by RAPD markers and flow cytometry	Barcaccia G., Mazzucato A., Belardinelli A., Pezzotti M., Lucretti S., Falcinelli M.	Theoretical and Applied Genetics																		0	2	3	1	4	4	2	4	1	3	1	0	2	5	1	1	1	3	1	3	1	1	0	0	1	45	1.8
1998	Development and characterization of microsatellite markers in the sexual-apomictic complex Taraxacum officinale (dandelion)	Falque M., Keurentjes J., Bakx-Schotman J.M.T., Van Dijk P.J.	Theoretical and Applied Genetics																			0	1	1	1	3	3	7	0	1	2	0	4	2	1	1	0	0	3	3	0	4	3	2	1	43	1.79167
1995	Sex segregation ratio and gender expression in the genus Actinidia	Testolin R., Cipriani G., Costa G.	Sexual Plant Reproduction																0	2	3	4	1	0	1	1	2	2	1	0	3	1	3	0	2	2	0	2	5	3	1	5	2	0	1	47	1.74074
1997	Lack of genetic variability in the rare and endangered Limonium cavanillesii (Plumbaginaceae) using RAPD markers	Palacios C., Gonzalez-Candelas F.	Molecular Ecology																		0	1	6	3	2	0	2	3	3	3	2	2	1	0	3	4	0	1	1	2	0	0	2	0	2	43	1.72
2000	Evidence of apomixis in hemisexual dogroses, Rosa section Caninae	Werlemark G.	Sexual Plant Reproduction																					0	2	1	1	2	5	2	5	0	2	4	2	2	2	0	2	1	2	1	1	0	1	38	1.72727
1990	Induction of triploid Citrus plants from endosperm calli in vitro	Gmitter Jr. F.G., Ling X.B., Deng X.X.	Theoretical and Applied Genetics											0	1	1	1	0	0	2	2	1	0	2	1	1	1	0	2	2	3	4	2	0	6	2	1	2	2	4	2	2	2	4	1	54	1.6875
1991	A novel approach to differentiated embryos in the absence of endosperm	Matzk F.	Sexual Plant Reproduction												1	0	2	3	2	6	4	2	2	2	3	1	0	1	3	2	2	1	1	3	0	3	1	1	1	0	1	0	2	0	2	52	1.67742
1997	Megasporocyte callose in apomictic buffelgrass, Kentucky bluegrass, Pennisetum squamulatum Fresen, Tripsacum L., and Weeping lovegrass	Peel M.D., Carman J.G., Leblanc O.	Crop Science																		2	1	3	1	2	1	2	2	2	1	0	1	1	1	3	1	1	1	3	1	1	2	3	1	5	42	1.68
2000	Pollination ecology of Agave macroacantha (Agavaceae) in a mexican tropical desert. I. Floral biology and pollination mechanisms	Arizaga S., Ezcurra E., Peters E., De Arellano F.R., Vega E.	American Journal of Botany																					1	0	4	5	2	1	1	2	2	2	2	3	1	0	1	1	1	3	2	0	1	2	37	1.68182
2000	Index of chromosome numbers of indigenous New Zealand pteridophytes	Dawson M.I., Brownsey P.J., Lovis J.D.	New Zealand Journal of Botany																					1	0	1	1	1	2	1	1	1	0	2	2	6	3	6	2	2	0	3	1	1	0	37	1.68182
1997	Segregation analysis of RFLP markers reveals a tetrasomic inheritance in apomictic Paspalum simplex	Pupilli F., Caceres M.E., Quarin C.L., Arcioni S.	Genome																		0	2	2	3	4	3	1	2	2	0	2	2	2	0	3	2	2	3	0	4	0	0	1	1	0	41	1.64
1999	Apomixis and sexuality in diploid and tetraploid accessions of Brachiaria decumbens	Naumova T.N., Hayward M.D., Wagenvoort M.	Sexual Plant Reproduction																				0	1	3	1	2	2	0	0	3	2	1	3	1	1	1	1	2	2	5	0	3	2	1	37	1.6087
1998	A bright future for apomixis	Grossniklaus U., Koltunow A., Van Lookeren Campagne M.	Trends in Plant Science																			0	1	2	7	2	2	2	1	2	2	0	1	2	0	0	1	1	4	2	0	1	1	3	1	38	1.58333
1998	Floral biology and reproductive ecology of Clusia nemorosa (Clusiaceae) in northeastern Brazil	Lopes A.V., Machado I.C.	Plant Systematics and Evolution																			1	0	0	2	1	0	2	2	4	1	2	1	2	4	6	2	1	1	1	2	1	0	1	1	38	1.58333
1996	Genetic variability in obligate apomicts of the genus Taraxacum	Richards A.J.	Folia Geobotanica																	2	0	2	2	4	1	2	2	4	3	1	1	0	2	2	0	4	0	0	1	0	1	4	0	2	1	41	1.57692
1997	Apospory-linked molecular markers in buffelgrass	Gustine D.L., Sherwood R.T., Huff D.R.	Crop Science																		0	4	3	2	3	2	3	2	1	0	1	0	0	2	2	0	4	0	2	3	2	0	2	1	0	39	1.56
1997	Dosage effects in the endosperm of diplosporous apomictic Tripsacum (Poaceae)	Grimanelli D., Hernandez M., Perotti E., Savidan Y.	Sexual Plant Reproduction																		0	0	3	1	6	2	2	1	1	2	3	2	2	1	0	2	0	1	1	0	1	4	0	3	1	39	1.56
1996	Apomixis and polyembryony in the guggul plant, Commiphora wightii	Gupta P., Shivanna K.R., Ram H.Y.M.	Annals of Botany																	0	1	1	1	1	2	1	3	0	5	0	0	1	1	3	0	3	1	4	2	1	1	2	0	3	3	40	1.53846
1998	Cytogenetic variability of in vitro regenerated Hypericum perforatum L. plants and their seed progenies	Brutovska R., Cellarova E., Dolezel J.	Plant Science																			0	0	4	2	1	6	1	3	3	3	1	3	2	2	0	2	1	1	0	1	0	0	0	1	37	1.54167
1988	Sexual and asexual Taraxacum species	MOGIE M., FORD H.	Biological Journal of the Linnean Society									1	0	1	1	0	0	1	0	4	0	2	6	1	1	0	3	3	1	1	3	0	1	2	2	1	2	0	5	0	4	3	0	1	1	51	1.5
1996	Chromosomes of the brown algae	Lewis R.J.	Phycologia																	1	1	2	1	5	0	1	0	1	3	1	0	1	3	1	2	2	0	3	0	1	2	0	1	5	2	39	1.5
2000	Genetic variability and phytogeography of Miscanthus sinensis var. condensatus, an apomictic grass, based on RAPD fingerprints	Chou C.-H., Chiang Y.-C., Chiang T.-Y.	Canadian Journal of Botany																					0	2	1	1	1	0	3	0	0	2	2	3	3	6	2	3	2	2	0	0	0	0	33	1.5
2000	Evolution of polyploids in the European orchid genus Nigritella: Evidence from allozyme data	Hedren M., Klein E., Teppner H.	Phyton - Annales Rei Botanicae																					0	0	2	1	2	2	1	0	1	1	1	2	1	0	0	4	2	1	4	4	1	3	33	1.5
1987	Sexual tetraploid and apomictic pentaploid populations of Hieracium pilosella (Compositae)	Gadella T.W.J.	Plant Systematics and Evolution								0	0	0	0	0	0	0	0	0	0	1	2	6	2	4	0	1	5	2	2	4	3	4	0	5	0	2	2	2	1	0	0	0	1	2	51	1.45714
1994	DNA fingerprinting reveals significant amounts of genetic variation in a wild raspberry Rubus idaeus population	ANTONIUS K., NYBOM H.	Molecular Ecology															0	7	5	4	4	7	1	1	1	3	0	1	0	1	1	1	2	0	0	0	1	0	0	0	0	1	0	0	41	1.46429
1996	Assignment of a gene(s) conferring apomixis in Tripsacum to a chromosome arm: Cytological and molecular evidence	Kindiger B., Bai D., Sokolov V.	Genome																	0	4	4	6	2	3	3	2	1	2	2	2	0	0	1	1	1	0	0	1	0	0	0	1	1	1	38	1.46154
1996	DNA fingerprint variation in some blackberry species (Rubus subg. Rubus, Rosaceae)	Kraft T., Nybom H., Werlemark G.	Plant Systematics and Evolution																	1	1	4	6	2	2	0	3	1	0	1	3	2	1	1	0	3	1	1	1	2	0	0	1	1	0	38	1.46154
2000	A DEFICIENS homologue is down-regulated during apomictic initiation in ovules of Hieracium	Guerin J., Rossel J.B., Robert S., Tsuchiya T., Koltunow A.	Planta																					1	2	1	1	1	2	4	2	2	1	2	0	2	3	0	0	1	1	0	2	2	2	32	1.45455
1980	Gametophytic apomixis: elements and genetic regulation	ASKER S.	Hereditas	0	0	0	0	0	0	2	1	3	0	2	2	1	1	2	0	5	2	3	4	3	2	0	3	2	1	0	1	1	0	2	0	0	2	0	1	0	3	3	3	1	3	59	1.40476
1986	Seasonal changes in the incidence of apomixis of diploid, triploid, and tetraploid plants of Paspalum cromyorrhizon	Quarin C.L.	Euphytica							0	0	0	1	0	1	0	0	1	0	0	0	3	2	1	1	1	1	0	1	0	0	1	0	0	4	0	3	2	3	4	2	2	4	7	5	50	1.38889
1988	Apomixis versus sexuality in blackberries (Rubus subgen. Rubus, Rosaceae)	Nybom H.	Plant Systematics and Evolution									0	1	1	0	0	0	0	4	3	2	2	0	4	1	1	3	1	2	1	3	1	2	1	0	3	2	1	3	1	3	0	0	1	0	47	1.38235
1989	Environmental sensitivity of sexual and apomictic Antennaria: do apomicts have general-purpose genotypes?	Bierzychudek P.	Evolution										0	1	0	1	2	1	0	2	4	4	3	5	3	4	3	1	1	2	0	0	3	0	1	0	0	0	1	0	1	0	2	0	0	45	1.36364
1996	Plant paleoecology and evolutionary inference: Two examples from the Paleozoic	DiMichele W.A., Bateman R.M.	Review of Palaeobotany and Palynology																	1	1	0	1	0	3	2	0	1	0	4	1	3	1	5	1	1	1	0	2	0	2	3	1	1	0	35	1.34615
1987	Floral biology of a primary rain forest palm, Astrocaryum mexicanum Liebm.	BURQUEZ A., K. J.S., PEDROZA A.L.	Botanical Journal of the Linnean Society								0	0	1	1	0	1	0	0	0	3	1	0	4	1	3	0	3	1	1	0	3	2	2	2	3	0	3	1	1	1	3	2	1	2	0	46	1.31429
1997	Different levels of morphometric variation in three heterogamous dogrose species (Rosa sect. Caninae, Rosaceae)	Nybom H., Carlson-Nilsson U., Werlemark G., Uggla M.	Plant Systematics and Evolution																		0	3	2	2	6	0	1	1	3	1	2	1	1	1	0	2	1	2	0	1	0	0	0	1	2	33	1.32
1996	Nectar secretion pattern, removal effects, and breeding system of Ligaria cuneifolia (Loranthaceae)	Rivera G.L., Galetto L., Bernardello L.	Canadian Journal of Botany																	0	1	1	0	2	1	3	1	1	1	4	4	2	1	0	2	1	1	1	0	1	1	3	1	0	1	34	1.30769
1996	Apomixis and hybridity in Hypericum perforatum	Martonfi P., Brutovska R., Cellarova E., Repcak M.	Folia Geobotanica																	0	0	0	0	2	2	3	3	1	2	2	1	1	1	1	2	1	1	2	2	0	2	2	3	0	0	34	1.30769
1998	The taxonomic treatment of agamosperms in the genus Limonium Mill. (Plumbaginaceae)	Cowan R., Ingrouille M.J., Lledo M.D.	Folia Geobotanica																			0	1	0	1	0	1	0	3	0	0	0	0	0	2	3	1	1	2	4	2	7	3	0	0	31	1.29167
1998	Ovule and embryo development, apomixis and fertilization	Chaudhury A.M., Craig S., Dennis E.S., Peacock W.J.	Current Opinion in Plant Biology																			0	1	3	5	0	4	3	0	2	0	0	1	3	0	4	0	0	2	0	1	1	0	1	0	31	1.29167
1998	Reproductive biology of a rare cactus, Opuntia spinosissima (Cactaceae), in the Florida keys: Why is seed set very low?	Negron-Ortiz V.	Sexual Plant Reproduction																			1	0	0	1	4	1	2	2	1	2	0	0	2	2	2	3	1	0	1	2	1	0	1	2	31	1.29167
2000	Isozyme variation and ploidy levels within the apomictic Ranunculus auricomus complex: Evidence for a sexual progenitor species in Southeastern Austria	Horandl E., Greilhuber J., Dobes C.	Plant Biology																					0	3	3	1	1	0	1	0	1	3	1	1	0	2	2	0	0	1	3	0	4	1	28	1.27273
2000	The transference of apomixis genes from Manihot neusana Nassar to cassava, M. esculenta Crantz	Nassar N.M.A., Santos E.D., David S.R.O.	Hereditas																					0	1	1	0	1	1	3	3	1	2	0	2	0	2	3	2	2	2	0	1	1	0	28	1.27273
1993	Reproductive biology of two Prunus species (Rosaceae) in the Northwest Iberian Peninsula	Guitian J., Guitian P., Sanchez J.M.	Plant Systematics and Evolution														0	1	0	0	1	0	1	3	2	3	1	0	1	1	1	2	1	0	1	1	1	1	1	4	2	1	1	2	3	36	1.24138
1993	Quantitative analysis of aposporous parthenogenesis in Poa pratensis genotypes	NAUMOVA T., DEN NIJS A.P.M., WILLEMSE M.T.M.	Acta Botanica Neerlandica														0	0	3	2	7	2	6	0	2	0	0	0	0	1	3	1	1	1	2	0	0	0	1	0	1	0	1	0	2	36	1.24138
2000	Diplospory and parthenogenesis in sexual x agamospermous (Apomictic) Erigeron (Asteraceae) hybrids	Noyes R.D.	International Journal of Plant Sciences																					1	0	0	2	2	4	5	2	1	2	0	1	1	1	0	0	1	3	1	0	0	0	27	1.22727
1988	A model for the evolution and control of generative apomixis	MOGIE M.	Biological Journal of the Linnean Society									1	0	0	0	0	1	0	2	1	3	2	6	4	3	1	2	2	0	0	3	0	1	0	0	0	2	1	2	0	1	2	0	1	0	41	1.20588
1999	Genetic variation in an apomictic grass, Heteropogon contortus, in the Hawaiian Islands	Carino D.A., Daehler C.C.	Molecular Ecology																				0	0	1	2	0	1	1	4	2	2	2	3	1	1	2	2	0	1	1	0	1	1	0	28	1.21739
1997	Non-radioactive mRNA fingerprinting to visualise gene expression in mature ovaries of Brachiaria hybrids derived from B. brizantha, an apomictic tropical forage	Leblanc O., Armstead I., Pessino S., Ortiz J.P.A., Evans C., Do Valle C., Hayward M.D.	Plant Science																		1	1	1	1	3	0	2	1	2	3	2	0	1	2	1	0	1	2	1	1	0	1	0	2	1	30	1.2
1988	Frequency and characteristics of nucellar and zygotic seedlings in 12 citrus rootstocks	Xiang C., Roose M.L.	Scientia Horticulturae									0	0	0	0	1	0	1	1	0	1	1	0	1	2	0	0	0	1	1	2	3	2	2	3	2	1	1	4	0	3	0	0	3	4	40	1.17647
1980	Chromosomal and embryological analyses in sexual x apomictic hybrids of Panicum maximum Jacq.	Savidan Y.	Theoretical and Applied Genetics	0	0	0	0	0	0	1	0	0	0	1	0	0	0	1	0	0	2	1	2	2	2	1	1	1	2	3	3	1	3	4	1	0	1	0	3	0	1	2	2	4	4	49	1.16667
2000	Selection on apomictic lineages of Taraxacum at establishment in a mixed sexual-apomictic population	De Kovel C.G.F., De Jong G.	Journal of Evolutionary Biology																					0	1	1	1	3	1	2	1	1	2	3	2	0	1	1	1	0	1	2	1	1	0	26	1.18182
2000	Dioecy and wind pollination in Pernettya rigida (Ericaceae) of the Juan Fernandez Islands	Anderson G.J., Bernardello G., Lopez P., Stuessy T.F., Crawford D.J.	Botanical Journal of the Linnean Society																					2	3	5	1	1	1	1	2	2	1	0	1	0	2	0	0	0	4	0	0	0	0	26	1.18182
1981	The evolution of apomixis	Marshall D.R., Brown A.H.D.	Heredity		0	0	0	1	1	2	0	0	0	2	1	1	0	0	2	2	3	2	2	1	3	0	2	2	1	0	1	0	4	1	1	1	2	1	1	1	1	1	1	2	1	47	1.14634
1996	Problems of apomictic reproduction in the families Compositae and Rosaceae	Czapik R.	Folia Geobotanica																	0	0	1	1	1	1	1	1	0	1	2	3	0	1	0	1	4	2	1	1	1	1	1	2	1	2	30	1.15385
1995	Evaluation of Interspecific Crossing Experiments in Facultatively Apomictic Blackberries (Rubus subgen. Rubus) Using DNA Fingerprinting	Nybom H.	Hereditas																2	2	2	3	1	1	2	1	1	1	0	1	2	0	0	1	0	1	1	1	3	2	1	0	1	1	0	31	1.14815
2000	Recovery of a sexual and an apomictic hybrid from crosses between the facultative apomicts Hieracium caespitosum and H. praealtum	Chapman H., Bicknell R.	New Zealand Journal of Ecology																					1	2	0	3	4	0	2	3	2	0	0	1	2	0	0	0	2	0	1	0	0	2	25	1.13636
1999	Feulgen-DNA densitometry of embryo sacs permits discrimination between sexual and apomictic plants in Paspalum simplex	Caceres M.E., Pupilli F., Quarin C.L., Arcioni S.	Euphytica																				0	0	3	2	1	2	0	1	1	1	1	1	4	1	1	1	0	1	0	1	2	1	1	26	1.13043
1998	Sectional names in the genus Hieracium (Asteraceae) sensu stricto	Stace C.A.	Edinburgh Journal of Botany																			0	1	0	1	0	5	2	1	3	0	0	2	1	1	2	3	0	0	0	1	3	0	0	1	27	1.125
1997	Apomixis and sexuality in some Paspalum species	Burson B.L.	Crop Science																		0	0	1	4	3	0	0	2	1	0	2	1	2	0	1	1	3	0	0	1	1	0	1	1	3	28	1.12
1996	Determination of the ploidy level in the genus Hieracium subgenus Pilosella (hill) S.F. gray by flow cytometric DNA analysis	Brautigam S., Brautigam E.	Folia Geobotanica																	0	0	1	2	2	2	1	0	4	3	1	3	1	0	2	0	0	0	0	0	1	1	0	0	1	4	29	1.11538
1999	Apomixis in Brachiaria decumbens stapf.: Gametophytic development and reproductive calendar	Dusi D.M.A., Willemse M.T.M.	Acta Biologica Cracoviensia Series Botanica																				1	0	1	0	1	1	2	0	2	0	3	2	1	1	2	0	2	1	0	1	2	1	1	25	1.08696
1998	Evidence for autoploidy in apomictic Paspalum rufum	Quarin C.L., Norrmann G.A., Espinoza F.	Hereditas																			0	0	2	2	1	1	0	3	0	1	1	2	0	1	1	3	2	0	2	0	0	1	1	2	26	1.08333
1998	Species recognition in agamosperms - the need for a pragmatic approach	Stace C.A.	Folia Geobotanica																			0	1	1	1	2	0	1	2	1	0	1	3	0	0	3	2	1	1	1	2	2	0	1	0	26	1.08333
1997	Cytoembryology of Paspalum chaseanum and sexual diploid biotypes of two apomictic Paspalum species	Espinoza F., Quarin C.L.	Australian Journal of Botany																		1	1	1	1	2	2	0	1	0	0	0	2	3	0	1	0	3	1	0	1	0	1	4	0	2	27	1.08
1995	Ultrastructural characterization of apospory in Panicum maximum	Naumova T.N., Willemse M.T.M.	Sexual Plant Reproduction																0	0	3	1	2	0	3	2	1	0	0	3	1	1	1	1	1	2	0	1	1	0	1	1	1	0	2	29	1.07407
1995	Floral biology and reproduction in Poa (Poeae: Gramineae)	Anton A.M., Connor H.E.	Australian Journal of Botany																0	0	1	4	1	3	0	0	0	0	1	1	1	3	0	2	0	0	0	2	0	1	1	0	1	4	3	29	1.07407
2000	Phenology of Hypnea musciformis (Wulfen) lamouroux (Rhodophyta, Gigartinales) in three populations from Rio de Janeiro State, Brazil	Reis R.P., Yoneshigue-Valentin Y.	Botanica Marina																					0	0	0	0	2	1	3	1	0	2	0	1	1	4	0	0	1	1	1	3	1	1	23	1.04545
1998	In vitro rescue of zygotic embryos of sour orange, Citrus aurantium L., and their detection based on RFLP analysis	Carimi F., De Pasquale F., Puglia A.M.	Plant Breeding																			0	0	1	0	0	1	1	1	0	2	2	0	1	1	0	2	2	1	0	0	0	1	6	3	25	1.04167
1997	Main role of self-pollination rate on reproductive allocations in pseudogamous apomicts	Noirot M., Couvet D., Hamon S.	Theoretical and Applied Genetics																		0	0	2	0	0	0	2	0	1	0	2	2	3	3	0	0	2	0	2	1	1	2	1	0	2	26	1.04
1997	Discovery of highly apomictic and highly amphimictic dihaploids in Allium tuberosum	Kojima A., Nagato Y.	Sexual Plant Reproduction																		0	0	2	1	2	0	2	2	1	1	3	1	0	1	0	1	0	1	1	1	1	0	1	3	1	26	1.04
1995	Genetics of apomixis Ranunculus auricomus VI. Epilogue	Nogler G.A.	Botanica Helvetica																0	0	2	1	3	3	4	2	1	0	0	2	1	0	2	1	2	0	2	0	0	0	0	2	0	0	0	28	1.03704
1994	Molecular markers shared by diverse apomictic Pennisetum species	Lubbers E.L., Arthur L., Hanna W.W., Ozias-Akins P.	Theoretical and Applied Genetics															0	0	3	5	3	4	1	0	1	1	0	1	1	1	0	1	0	3	1	1	1	1	0	0	0	0	0	0	29	1.03571
1992	Life-cycle components of selection in Erigeron annuus: II. Genetic variation	Stratton D.A.	Evolution													1	0	1	1	3	2	1	3	3	2	0	1	0	1	2	0	0	2	0	0	3	3	0	0	1	0	1	0	0	0	31	1.03333
1989	Individual and population responses of sexual and apomictic plants to environmental gradients	Michaels H.J., Bazzaz F.A.	American Naturalist										0	1	0	0	0	0	0	3	3	1	4	1	3	2	3	1	1	1	0	0	2	1	0	1	0	0	0	0	3	0	2	0	0	33	1
1997	Diplosporous and aposporous apomixis in a pentaploid race of Paspalum minus	Bonilla J.R., Quarin C.L.	Plant Science																		0	0	2	0	2	0	2	0	1	0	0	1	1	1	1	1	3	0	2	1	1	0	4	1	1	25	1
1997	Geographic parthenogenesis in a tropical forest tree	Thomas S.C.	American Journal of Botany																		0	0	0	0	0	0	1	0	2	1	2	2	3	1	1	1	3	2	2	0	1	2	0	1	0	25	1
1983	Apomictic and sexual pearl millet X Pennisetum squamulatum hybrids	Dujardin M., Hanna W.W.	Journal of Heredity				0	1	1	1	1	1	2	0	0	1	2	1	0	0	3	0	2	0	1	0	1	0	0	2	1	1	1	3	1	2	0	0	1	3	1	0	2	1	1	38	0.974359
1990	Genotypic diversity of asexual Ostracoda from a low arctic site	Havel J.E., Hebert P.D.N., Delorme L.D.	Journal of Evolutionary Biology											0	1	1	1	2	3	1	3	2	0	3	0	2	1	2	0	0	1	1	0	1	0	1	1	1	0	1	1	1	0	0	0	31	0.96875
1991	Formation of first division restitution (FDR) 2n-megaspores through pseudohomotypic division in ds-1 (desynapsis) mutants of diploid potato: routine production of tetraploid progeny from 2xFDR × 2xFDR crosses	Jongedijk E., Ramanna M.S., Sawor Z., Hermsen J.G.Th.	Theoretical and Applied Genetics												0	0	1	3	2	2	0	1	2	0	1	0	1	1	0	1	1	0	0	3	1	1	2	1	1	1	1	0	2	0	1	30	0.967742
1996	Evolution of amphimixis and recombination under fluctuating selection in one and many traits	Kondrashov A.S., Yampolsky L.Yu.	Genetical Research																	1	1	4	4	2	2	1	1	0	1	1	0	1	0	1	0	0	1	0	0	0	1	1	0	0	2	25	0.961538
1997	RFLP analysis of Hypericum perforatum L. somaclones and their progenies	Haluskova J., Cellarova E.	Euphytica																		0	1	0	3	1	1	5	1	1	1	1	0	2	1	2	1	1	0	1	0	0	0	1	0	0	24	0.96
1991	New efforts to overcome apomixis in Poa pratensis L.	Matzk F.	Euphytica												0	0	0	1	0	1	2	1	1	1	6	1	3	0	3	1	1	0	0	1	2	1	1	0	2	0	0	0	0	0	0	29	0.935484
1991	Cytology of Sexual and Apomictic Paspalum Species	Quarin C.L., Burson B.L.	CYTOLOGIA												0	0	0	0	0	1	2	0	2	1	1	0	1	0	1	1	2	0	1	2	1	0	4	1	1	2	1	0	2	1	1	29	0.935484
1994	Male and female sporogenesis and gametogenesis in apomictic Brachiaria brizantha, Brachiaria decumbens and F1 hybrids with sexual colchicine induced tetraploid Brachiaria ruziziensis	Lutts S., Ndikumana J., Louant B.P.	Euphytica															0	0	0	3	0	2	0	2	0	1	1	1	0	2	0	3	2	3	0	1	0	0	2	1	0	1	1	0	26	0.928571
1996	North American black-fruited hawthorns. I. Variation in floral construction, breeding system correlates, and their possible evolutionary significance in Crataegus sect. Douglasii loudon	Dickinson T.A., Belaoussoff S., Love R.M., Muniyamma M.	Folia Geobotanica																	0	1	0	1	0	0	0	0	1	2	0	4	2	1	3	0	0	1	2	1	1	0	1	1	0	2	24	0.923077
1996	Apomixis, hybridization, and taxonomic complexity in Eastern North American Amelanchier (Rosaceae)	Campbell C.S., Wright W.A.	Folia Geobotanica																	0	1	1	1	0	0	0	0	1	1	5	1	2	1	0	0	0	1	2	1	0	2	1	2	1	0	24	0.923077
1996	Reproductive behavior in maize-Tripsacum polyhaploid plants: Implications for the transfer of apomixis into maize	Leblanc O., Grimanelli D., Islam-Faridi N., Berthaud J., Savidan Y.	Journal of Heredity																	0	1	2	1	2	2	0	3	1	1	1	1	0	1	2	0	1	2	1	1	1	0	0	0	0	0	24	0.923077
1996	Cytology and reproductive behavior of diploid, tetraploid and hexaploid germplasm accessions of a wild forage grass: Paspalum compressifolium	Quarin C.L., Pozzobon M.T., Valls J.F.M.	Euphytica																	0	0	0	1	3	2	0	0	0	2	0	1	0	2	0	4	0	4	1	0	0	0	0	2	1	1	24	0.923077
1997	Environmental influences on the frequency and viability of meiotic and apomeiotic cells of a diploid mutant of alfalfa	Barcaccia G., Tavoletti S., Falcinelli M., Veronesi F.	Crop Science																		1	2	1	1	1	0	2	0	1	1	1	1	0	1	1	1	1	3	0	1	0	0	1	1	1	23	0.92
1998	A molecular and embryonic study of apomixis in cassava (Manihot esculenta Crantz)	Nassar N.M.A., Vieira M.A., Vieira C., Grattapaglia D.	Euphytica																			0	2	1	4	1	1	1	0	2	0	1	1	1	1	0	2	0	0	0	1	1	1	1	0	22	0.916667
1991	Cytological and morphological diversity of native apomictic buffelgrass, Pennisetum ciliare (L.) Link	Hignight K.W., Bashaw E.C., Hussey M.A.	Botanical Gazette												0	0	0	0	0	1	1	2	1	1	2	0	2	0	0	1	1	0	1	2	3	1	1	2	1	1	0	1	1	2	0	28	0.903226
1994	Genome accumulation in eastern gamagrass, Tripsacum dactyloides (L.) L. (Poaceae)	Kindiger B., Dewald C.	Genetica															0	1	3	3	4	2	0	2	2	0	0	0	0	0	0	0	0	0	0	1	1	1	2	1	0	1	1	0	25	0.892857
1982	Cytophotometric and autoradiographic evidence for functional apomixis in a gynogenetic fish, Poecilia formosa and its related, triploid unisexuals	Rasch E.M., Monaco P.J., Balsano J.S.	Histochemistry			0	0	0	1	0	0	0	1	0	1	0	2	0	2	0	1	1	3	1	1	1	2	1	1	0	1	3	2	3	2	1	1	2	0	0	0	1	0	0	0	35	0.875
1989	Evidence for apomixis in arabis	Roy B.A., Rieseberg L.H., Roy B.A.	Journal of Heredity										0	0	0	0	1	0	0	0	0	1	0	1	3	0	2	3	3	1	1	1	5	0	1	1	2	0	1	0	1	1	0	0	0	29	0.878788
1997	Selfing and outcrossing but no apomixis in two natural populations of diploid Potentilla argentea	Holm S., Ghatnekar L., Bengtsson B.O.	Journal of Evolutionary Biology																		0	0	1	2	0	0	0	0	0	1	1	2	2	0	2	5	3	0	1	0	1	1	0	0	0	22	0.88
2000	Lack of mother tree alleles in zymograms of Cupressus dupreziana A. Camus embryos	Pichot C., Fady B., Hochu I.	Annals of Forest Science																					2	2	2	1	1	0	1	2	1	1	0	1	1	0	0	0	1	1	0	1	1	0	19	0.863636
1995	Discrimination between Sexual Recombination and Apomixes Automixis in a Rubus Plant Breeding Programme	Antonius K., Nybom H.	Hereditas																0	1	2	1	4	2	2	0	1	2	0	0	0	0	0	2	1	0	0	0	1	0	1	0	1	1	1	23	0.851852
1989	Breeding Panicum maximum in Brazil. 1. Genetic resources, modes of reproduction and breeding procedures	Savidan Y.H., Jank L., Costa J.C.G., do Valle C.B.	Euphytica										0	0	1	1	0	0	0	0	0	0	1	0	0	0	0	1	1	1	2	2	2	2	2	0	0	1	1	1	2	1	0	2	3	27	0.818182
1995	A novel approach to the analysis of the initiation of embryo development in gramineae	Matzk F., Meyer H.-M., Baumlein H., Balzer H.-J., Schubert I.	Sexual Plant Reproduction																0	3	3	2	0	2	2	1	0	0	1	1	1	1	0	0	0	2	0	0	0	0	0	0	2	1	0	22	0.814815
1995	Biochemical and molecular markers for investigating the mode of reproduction in the facultative apomict Poa pratensis L.	Mazzucato A., Barcaccia G., Pezzotti M., Falcinelli M.	Sexual Plant Reproduction																0	3	4	2	2	1	3	0	2	0	0	0	0	0	0	1	1	0	1	0	0	1	0	0	0	0	1	22	0.814815
1996	Breeding systems of shrubs and trees of a Brazilian Savanna	Saraiva L.C., Cesar O., Monteiro R.	Arquivos de Biologia e Technologia																	0	0	0	2	1	1	0	1	1	0	2	0	1	0	1	0	4	0	2	0	2	0	1	0	0	2	21	0.807692
1996	The Salmon system of wheat - A suitable model for apomixis research	Matzk F.	Hereditas																	0	1	1	0	0	4	0	1	1	2	2	0	1	1	0	0	1	1	0	1	2	1	0	1	0	0	21	0.807692
1988	Reproductive patterns of selected understorey trees in the Malaysian rain forest: the apomictic species	HA C.O., SANDS V.E., SOEPADMO E., JONG K.	Botanical Journal of the Linnean Society									0	0	2	0	0	1	0	0	1	1	2	0	0	0	0	2	0	1	0	2	1	1	0	3	2	0	2	0	0	2	2	0	1	1	27	0.794118
1997	Further evidence on the inheritance of reproductive mode in Brachiaria	Miles J.W., Escandon M.L.	Canadian Journal of Plant Science																		0	2	1	0	0	0	0	0	1	2	2	0	0	3	0	1	0	0	2	2	0	1	1	2	0	20	0.8
1993	Plant regeneration from seed-derived embryogenic callus and cell suspension cultures of bahiagrass (Paspalum notatum)	Akashi R., Hashimoto A., Adachi T.	Plant Science														0	1	0	0	3	0	0	1	1	2	2	1	2	1	0	0	3	1	0	0	1	0	2	0	0	1	0	1	0	23	0.793103
1986	An apomictic polyhaploid obtained from a pearl millet x Pennisetum squamulatum apomictic interspecific hybrid	Dujardin M., Hanna W.	Theoretical and Applied Genetics							1	1	2	0	0	1	0	0	0	1	1	1	0	1	1	1	1	2	1	0	1	0	3	2	0	0	1	1	0	2	0	1	1	1	0	0	28	0.777778
1999	Responses of sexual and apomictic genotypes of Taraxacum officinale to variation in light	De Kovel C.G.F., De Jong G.	Plant Biology																				0	1	1	0	1	1	1	3	0	0	1	2	1	2	0	1	1	0	0	0	1	1	0	18	0.782609
1991	Patterns of clonal diversity in geographically marginal populations of Antennaria rosea (Asteraceae: Inuleae) from subarctic Alaska and Yukon Territory	Bayer R.J.	Botanical Gazette												0	0	1	0	0	1	1	4	2	3	2	3	2	2	0	0	1	0	0	0	0	1	0	0	0	0	0	0	0	0	1	24	0.774194
1984	Cytogenetics of double cross hybrids between Pennisetum americanum - P. purpureum amphiploids and P. americanum x Pennisetum squamulatum interspecific hybrids	Dujardin M., Hanna W.	Theoretical and Applied Genetics					0	1	0	2	1	1	1	2	1	2	0	0	0	2	0	0	0	0	0	2	0	0	2	0	1	0	4	2	0	0	0	1	0	3	0	0	1	0	29	0.763158
1996	DNA fingerprinting - A useful tool in the taxonomy of apomictic plant groups	Nybom H.	Folia Geobotanica																	0	0	2	1	0	3	1	2	1	2	0	2	0	0	1	0	0	1	0	1	1	1	0	0	0	1	20	0.769231
2000	Clonal diversity within and among introduced populations of the apomictic vine Bryonia alba (Cucurbitaceae)	Novak S.J., Mack R.N.	Canadian Journal of Botany																					0	0	0	2	0	0	1	1	1	3	1	1	1	2	1	1	1	0	0	1	0	0	17	0.772727
1989	Evidence from peroxidase polymorphism on the taxonomy and reproduction of some Sorbus populations in south‐west England	PROCTOR M.C.F., PROCTOR M.E., GROENHOF A.C.	New Phytologist										0	0	1	0	0	0	2	2	0	1	1	1	0	2	1	1	1	0	1	0	0	1	1	1	0	0	1	1	3	1	1	1	0	25	0.757576
1998	Cytological analysis in the microsporogenesis of ramie, Boehmeria nivea gaud. (Urticaceae) and the effect of colchicine on the chiasma frequency	Pierozzi N.I., Benatti Jr. R.	Cytologia																			0	0	0	0	0	2	0	0	1	1	2	1	3	4	0	0	2	0	0	0	0	1	1	0	18	0.75
1991	Inorganic salts modify embryo sac development in sexual and aposporous Cenchrus ciliaris	Gounaris E.K., Sherwood R.T., Gounaris I., Hamilton R.H., Gustine D.L.	Sexual Plant Reproduction												0	0	1	0	2	0	0	0	2	1	0	0	0	0	0	1	0	0	0	0	1	2	0	1	0	1	1	0	3	4	3	23	0.741935
1985	The pattern of megasporogenesis and megagametogenesis in diploid Solanum species hybrids and its relevance to the origin of 2n-eggs and the induction of apomixis	Jongedijk E.	Euphytica						0	1	2	2	3	0	3	1	1	2	1	0	0	1	1	1	1	0	0	1	1	0	1	1	0	0	0	0	0	1	0	0	2	0	0	0	0	27	0.72973
1999	Loss of heterozygosity and accelerated genotype fixation in rice hybrids	Wang R.R.-C., Li X.-M., Chatterton N.J.	Genome																				0	2	2	0	0	1	4	1	1	1	0	1	1	1	0	0	0	1	0	0	1	0	0	17	0.73913
1999	Differentiation in sexuality among populations of Antennaria parlinii (Asteraceae)	O'Connell L.M., Eckert C.G.	International Journal of Plant Sciences																				0	0	2	0	0	1	3	2	1	2	2	0	0	0	1	0	0	0	1	0	1	0	1	17	0.73913
1996	Sexuality and no apomixis found in crossing experiments with diploid Potentilla argentea	Holm S., Ghatnekar L.	Hereditas																	1	0	0	0	1	0	0	0	0	1	1	2	2	0	1	1	2	3	0	2	0	1	0	0	1	0	19	0.730769
1993	Ecological genetics of norwegian daphnia. Iii. clonal richness in an arctic apomictic complex	Anders H., Weider L.J., Wolf H.G.	Heredity														1	2	3	4	0	0	1	0	0	1	0	2	0	1	0	0	1	0	0	0	0	1	0	2	0	0	1	1	0	21	0.724138
1984	Microsporogenesis, reproductive behavior, and fertility in five Pennisetum species	Dujardin M., Hanna W.	Theoretical and Applied Genetics					1	1	0	0	0	1	0	1	0	1	1	0	0	1	3	2	0	1	0	2	3	0	1	1	1	1	1	1	0	0	1	0	0	1	0	1	0	0	27	0.710526
1998	Detection of deleterious genotypes in multigenerational studies. II. Theoretical and experimental dynamics with selfing and selection	Asmussen M.A., Gilliland L.U., Meagher R.B.	Genetics																			2	1	0	2	2	3	0	2	2	1	0	0	0	0	1	0	0	1	0	0	0	0	0	0	17	0.708333
1998	Taxonomy of agamic complexes in plants: A role for metapopulation thinking	Dickinson T.A.	Folia Geobotanica																			1	1	0	2	0	0	1	2	2	1	0	2	0	0	0	1	0	1	1	0	1	1	0	0	17	0.708333
1998	Molecular and embryonic evidence of apomixis in cassava interspecific hybrids (Manihot spp.)	Nassar N.M.A., Vieira M.A., Vieira C., Grattapaglia D.	Canadian Journal of Plant Science																			0	2	1	1	2	0	0	1	3	2	1	2	0	0	0	2	0	0	0	0	0	0	0	0	17	0.708333
1999	Apomixis for crop improvement	Ramulu K.S., Sharma V.K., Naumova T.N., Dijkhuis P., Van Lookeren Campagne M.M.	Protoplasma																				0	0	1	0	1	2	1	0	2	1	1	0	0	1	1	0	0	0	2	1	0	1	1	16	0.695652
1999	Cytological and reproductive studies on Japanese Diplazium (Woodsiaceae and Pteridophyta): Apomictic reproduction in Diplazium with evergreen bi-to tripinnate leaves	Takamiya M., Takaoka C., Ohta N.	Journal of Plant Research																				0	1	2	0	2	0	0	2	2	0	0	0	0	0	0	2	1	0	1	1	2	0	0	16	0.695652
1996	Plant regeneration in weeping lovegrass, (Eragrostis curvula) through inflorescence culture	Echenique V., Polci P., Mroginski L.	Plant Cell, Tissue and Organ Culture																	0	0	0	4	0	4	1	0	0	1	2	0	1	0	0	2	1	0	0	0	0	1	0	0	0	1	18	0.692308
1996	Apomixis and sexuality in hexaploid Potentilla argentea	Holm S., Ghatnekar L.	Hereditas																	1	0	0	2	2	0	0	1	0	0	1	0	0	0	2	3	3	1	0	2	0	0	0	0	0	0	18	0.692308
1991	Life history variation within populations of an asexual plant, Erigeron annuus (Asteraceae)	Stratton D.A.	American Journal of Botany												0	0	0	0	0	2	0	2	1	2	0	0	1	1	1	1	1	0	0	0	0	1	0	1	0	0	2	1	2	2	0	21	0.677419
2000	Gene flow in a facultative apomictic poacea, the savanna grass Hyparrhenia diplandra	Durand J., Garnier L., Dajoz I., Mousset S., Veuille M.	Genetics																					0	2	1	1	2	0	1	1	0	2	2	1	0	1	0	0	0	0	0	1	0	0	15	0.681818
1996	The breeding system in sandal (Santalum album L.)	Sindhu Veerendra H.C., Anantha Padmanabha H.S.	Silvae Genetica																	0	0	0	0	1	0	0	0	0	1	2	1	0	1	0	0	2	0	0	1	1	1	1	2	0	3	17	0.653846
1999	Ovule, embryo sac, embryo, and endosperm development in leafy spurge (Euphorbia esula)	Carmichael J.S., Selbo S.M.	Canadian Journal of Botany																				1	0	1	0	1	1	0	0	1	0	0	0	0	2	0	1	1	2	2	0	1	0	1	15	0.652174
1999	The relationship between achene weight, embryo weight and germination in Taraxacum apomicts	Tweney J., Mogie M.	Annals of Botany																				0	0	0	1	0	0	3	0	1	1	0	2	1	1	0	2	0	1	0	1	1	0	0	15	0.652174
1986	Cytoembryology of some Malaysian dipterocarps, with some evidence of apomixis	KAUR A., JONG K., SANDS V.E., SOEPADMO E.	Botanical Journal of the Linnean Society							0	0	2	0	1	0	0	0	0	0	1	1	0	1	1	1	1	1	1	0	1	0	1	1	0	1	1	0	0	0	0	2	1	0	2	2	23	0.638889
1997	Genetic diversity of Philippine Rubus moluccanus L. (Rosaceae) populations examined with VNTR DNA probes	Busemeyer D.T., Pelikan S., Kennedy R.S., Rogstad S.H.	Journal of Tropical Ecology																		0	1	2	2	3	3	0	0	0	0	0	0	1	1	1	0	0	0	0	1	0	0	0	1	0	16	0.64
1995	Chromosome doubling in Tripsacum: the production of artificial, sexual tetraploid plants	Leblanc O., Duenas M., Hernandez M., Bello S., Garcia V., Berthaud J., Savidan Y.	Plant Breeding																0	0	1	1	0	1	3	0	0	0	1	0	2	1	0	0	1	1	0	1	0	0	1	0	1	2	0	17	0.62963
1998	Biometry and DNA fingerprinting detect limited genetic differentiation among populations of the apomictic blackberry Rubus nessensis (Rosaceae)	Nybom H.	Nordic Journal of Botany																			0	2	0	2	0	1	0	0	0	1	0	1	1	0	1	1	0	1	1	1	0	1	1	0	15	0.625
1999	The interplay of hybridization and clonal reproduction in the evolution of willows: Experiments with hybrids of S. eriocephala R and S. exigua X and S. eriocephala and S. petiolaris P	Salick J., Pfeffer E.	Plant Ecology																				1	0	0	1	1	0	0	0	2	1	0	0	1	0	2	1	3	0	1	0	0	0	0	14	0.608696
1997	Meiotic anomalies in hybrids between wheat and apomictic Elymus rectisetus (Nees in Lehm.) A. Love and Connor	Peel M.D., Carman J.G., Liu Z.W., Wang R.R.-C.	Crop Science																		2	0	0	0	0	2	1	0	2	0	0	0	1	0	1	1	0	0	1	2	0	1	1	0	0	15	0.6
1993	A self-fertile trigeneric hybrid, Triticum aestivum ×Agropyron michnoi ×Secale cereale	Li L.H., Dong Y.S.	Theoretical and Applied Genetics: International Journal of Plant Breeding Research														0	0	0	0	0	0	1	0	1	0	0	0	0	1	0	0	0	2	1	2	1	0	1	2	3	2	0	0	0	17	0.586207
2000	Biosystematics of the Physarum compressum morphospecies	Irawan B., Clark J.D., Stephenson S.L.	Mycologia																					0	1	1	1	4	0	0	0	1	0	0	1	0	0	3	1	0	0	0	0	0	0	13	0.590909
1998	Evidence of apomixis in cassava (Manihot esculenta Crantz)	Nassar N.M.A., Vieira M.A.R., Vieira C., Gratapaglia D.	Genetics and Molecular Biology																			0	0	2	1	1	0	0	1	1	2	1	2	0	0	1	1	0	0	0	0	0	1	0	0	14	0.583333
1996	Evaluation of apomictic reproduction in a set of 39 chromosome maize-Tripsacum backcross hybrids	Kindiger B., Sokolov V., Khatypova I.V.	Crop Science																	1	0	1	2	0	0	1	0	1	0	1	1	0	0	0	0	2	0	0	0	1	0	0	1	2	1	15	0.576923
1996	Isozyme, protein, and RAPD markers within a half-sib family of buffelgrass segregating for apospory	Gustine D.L., Sherwood R.T., Gounaris Y., Huff D.	Crop Science																	0	1	1	1	0	1	1	1	0	0	1	1	0	0	0	2	0	2	0	0	1	1	0	1	0	0	15	0.576923
1996	Adventitious embryony in Nigritella (Orchidaceae)	Teppner H.	Folia Geobotanica																	1	0	0	1	1	0	0	0	1	0	0	0	0	0	0	0	0	1	0	1	0	1	2	4	0	2	15	0.576923
1985	Life history strategies in two coexisting agamospecies of dandelion	FORD H.	Biological Journal of the Linnean Society						1	0	1	1	1	0	0	0	0	1	0	2	1	1	0	0	1	1	0	0	3	0	0	1	0	2	1	0	0	0	1	0	2	0	0	0	0	21	0.567568
1994	Cytology and Quantitative Analysis of Aposporous Embryo Sac Development in Guineagrass (Panicum maximum Jacq.)	Chen L., Kozono T.	CYTOLOGIA															1	0	0	0	0	1	3	1	0	0	0	2	1	2	2	1	1	0	0	0	0	0	0	0	0	0	1	0	16	0.571429
1995	Isozyme polymorphism and organization of the agamic complex of the Maximae (Panicum maximum Jacq., P. infestum Anders, and P. trichocladum K. Schum.) in Tanzania	Assienan B., Noirot M.	Theoretical and Applied Genetics																0	0	2	0	2	1	0	0	1	0	1	1	1	1	0	1	1	0	1	1	1	0	0	0	0	0	0	15	0.555556
1991	Apomixis in diploid x triploid Tripsacum dactyloides hybrids	Sherman R.A., Voigt P.W., Burson B.L., Dewald C.L.	Genome												0	0	0	1	0	0	2	2	2	1	1	0	0	0	1	0	2	0	0	0	0	0	1	0	2	1	1	0	0	0	0	17	0.548387
1989	On the origin of meiotic reproduction: A genetic modifier model	Uyenoyama M.K., Bengtsson B.O.	Genetics										0	0	4	0	1	0	0	1	0	0	0	1	0	0	1	0	1	1	1	1	1	1	0	0	0	1	1	1	0	0	0	1	0	18	0.545455
1985	Morphological, developmental and electrophoretic variation within and between obligately apomictic Taraxacum species	MOGIE M.	Biological Journal of the Linnean Society						0	0	2	2	3	1	0	0	1	0	0	2	0	1	1	0	0	0	0	1	0	0	0	0	1	0	0	1	0	0	1	1	1	0	0	1	0	20	0.540541
2000	The genetic and molecular analysis of apomixis in the model plant Hieracium	Koltunow A.M.	Acta Biologica Cracoviensia Series Botanica																					0	1	1	2	1	0	2	2	0	0	0	0	2	0	0	0	0	0	0	0	0	1	12	0.545455
2000	2n + n Hybridization of apomictic Paspalum dilatatum with diploid Paspalum species	Espinoza F., Quarin C.L.	International Journal of Plant Sciences																					0	0	2	0	0	0	1	2	1	1	1	1	0	0	0	0	1	1	0	1	0	0	12	0.545455
1998	Phenology and controlled pollination studies in Tamarind	Nagarajan B., Nicodemus A., Mandal A.K., Verma R.K., Gireesan K., Mahadevan N.P.	Silvae Genetica																			0	0	0	0	0	0	0	0	1	1	1	0	0	3	0	0	0	1	5	1	0	0	0	0	13	0.541667
1998	Reproductive ecology of Uapaca kirkiana (Euphorbiaceae) in Malawi, southern Africa	Ngulube M.R., Hall J.B., Maghembe J.A.	Journal of Tropical Ecology																			0	1	0	0	0	0	1	0	2	1	1	0	2	0	0	1	2	0	0	0	0	0	1	1	13	0.541667
1994	Hybrids and backcross progenies between wheat (Triticum aestivum L.) and apomictic Australian wheatgrass [Elymus rectisetus (Nees in Lehm.) A. Löve & Connor]: karyotypic and genomic analyses	Liu Z.-W., Wang R.R.-C., Carman J.G.	Theoretical and Applied Genetics															0	0	0	1	1	3	1	1	1	1	0	0	1	0	0	0	0	0	1	1	0	2	0	0	0	1	0	0	15	0.535714
1994	Development and selection for apomixis in cassava, Manihot esculenta Crantz	Nassar N.M.A.	Canadian Journal of Plant Science															0	0	1	0	3	0	2	1	1	0	0	1	1	2	0	2	0	0	0	1	0	0	0	0	0	0	0	0	15	0.535714
1999	Who will benefit from apomixis?	Bicknell R.A., Bicknell K.B.	Biotechnology and Development Monitor																				0	0	2	0	0	2	1	1	1	0	0	1	1	1	0	0	0	0	1	0	0	0	1	12	0.521739
1993	Reproduction, cytology, and fertility of pearl millet × pennisetum squamulatum bC4 plants	Hanna W., Dujardin M., Ozias Akins P., Lubbers E., Arthur L.	Journal of Heredity														0	0	1	1	4	1	1	1	0	0	1	0	1	1	0	0	0	1	0	0	0	0	1	0	1	0	0	0	0	15	0.517241
1993	Female sterile mutant in pearl millet: Evidence for initiation of apospory	Arthur L., Ozias-akins P., Hanna W.W.	Journal of Heredity														0	0	1	1	2	0	1	0	0	0	3	0	0	0	0	0	1	0	0	1	0	0	0	1	2	0	1	0	1	15	0.517241
1991	Influence of photoperiod on the frequency of sexual embryo saes in facultative apomictic buffelgrass	Hussey M.A., Bashaw E.C., Hignight K.W., Dahmer M.L.	Euphytica												0	0	1	1	2	1	0	0	3	1	0	1	1	0	0	1	0	0	0	0	0	0	0	0	0	3	0	0	0	0	1	16	0.516129
1984	Reproduction and sexual development in a freshwater gastrotrich - 1. Oogenesis of parthenogenic eggs (Gastrotricha)	Hummon M.R.	Zoomorphology					2	0	0	1	1	0	0	0	0	0	0	1	2	0	2	0	0	1	0	1	0	0	1	0	1	1	1	1	0	1	0	1	0	0	0	0	1	0	19	0.5
1994	Micropropagation of Hieracium aurantiacum	Bicknell R.A.	Plant Cell, Tissue and Organ Culture															0	1	1	1	1	0	1	1	1	0	2	0	2	1	1	0	0	0	1	0	0	0	0	0	0	0	0	0	14	0.5
1996	Mating systems in two species of Potentilla from Alaska	Eriksen B.	Folia Geobotanica																	0	1	0	0	1	0	0	1	1	1	1	0	0	0	0	0	0	0	1	0	0	1	1	2	2	0	13	0.5
1996	Agrobacterium-mediated transformation and regeneration of guayule	Pan Z., Ho J., Feng Q., Huang D.-S., Backhaus R.A.	Plant Cell, Tissue and Organ Culture																	0	0	0	1	2	1	0	0	1	1	1	2	0	0	0	1	0	0	2	0	0	0	0	1	0	0	13	0.5
1996	Estimation of parthenogenesis frequency in Kentucky bluegrass with auxin-induced parthenocarpic seeds	Mazzucato A., Den Nijs A.P.M., Falcinelli M.	Crop Science																	1	0	1	0	1	3	1	0	0	0	0	0	0	0	0	0	1	1	0	1	2	1	0	0	0	0	13	0.5
1996	Isolation of reduced genotypes of Hieracium pilosella using anther culture	Bicknell R.A., Borst N.K.	Plant Cell, Tissue and Organ Culture																	0	0	0	0	2	0	0	0	1	3	0	1	0	0	2	0	0	1	0	0	0	1	0	0	0	2	13	0.5
1998	Cytology of Paspalum malacophyllum and its relationship to P. juergensii and P. dilatatum	Burson B.L., Hussey M.A.	International Journal of Plant Sciences																			0	0	0	0	2	0	0	0	0	0	2	1	0	0	0	3	1	0	2	0	0	1	0	0	12	0.5
2000	Cytogeography and variation of stomatal size of Paspalum Glaucescens (Gramineae & Paniceae) in Southern Brazil	Pozzobon M.T., Valls J.F.M.	Euphytica																					0	1	0	0	0	0	0	1	1	0	1	1	0	3	0	0	1	0	1	0	0	1	11	0.5
1991	Agamospermy and the loss of distyly in Erythroxylum undulatum (Erythroxylaceae) from northern Venezuela	Berry P.E., Tobe H., Gomez J.A.	American Journal of Botany												0	0	0	0	0	1	1	2	0	1	0	0	1	0	1	1	0	0	0	1	1	1	0	1	0	1	0	0	1	1	0	15	0.483871
1995	Variation and geographical distribution of ploidy levels in Pennisetum section Brevivalvula (Poaceae) in Burkina Faso, Benin and southern Niger	Renno J.-F., Schmelzer G.H., de Jong J.H.	Plant Systematics and Evolution																0	0	4	0	1	0	1	1	0	0	0	0	1	0	1	1	0	0	0	0	1	1	1	0	0	0	0	13	0.481481
1997	The use of RAPD for verifying the apomictic status of seedlings of Malus species	Ur-Rahman H., James D.J., Hadonou A.M., Caligari P.D.S.	Theoretical and Applied Genetics																		0	0	1	1	1	1	0	0	0	1	1	0	2	1	0	2	0	0	1	0	0	0	0	0	0	12	0.48
1997	Verification of the parthenogenetic capability of unreduced eggs in an alfalfa mutant by a progeny test based on morphological and molecular markers	Barcaccia G., Tavoletti S., Falcinelli M., Veronesi F.	Plant Breeding																		0	1	2	2	0	0	2	0	2	0	1	0	0	1	0	0	0	0	0	0	0	0	0	0	1	12	0.48
1999	Genetic heterogeneity of seeds	Batygina T.B.	Acta Biologica Cracoviensia Series Botanica																				0	0	1	0	2	0	1	0	1	0	0	0	3	1	2	0	0	0	0	0	0	0	0	11	0.478261
1991	Production, morphology, and cytogenetics of Triticum aestivum (L.) Thell × Elymus scabrus (R. Br.) Love intergeneric hybrids obtained by in ovulo embryo culture	Ahmad F., Comeau A.	Theoretical and Applied Genetics												1	1	2	2	3	1	0	0	1	1	0	0	0	0	0	1	0	0	0	0	0	0	0	0	1	0	0	0	0	0	0	14	0.451613
2000	Biosystematics of the myxomyxcete Physarum melleum	Clark J., Stephenson S.L.	Nova Hedwigia																					0	1	0	1	3	0	0	0	2	0	0	1	0	0	2	0	0	0	0	0	0	0	10	0.454545
1986	The inheritance of thornlessness from tissue culture-derived 'Thornless evergreen' blackberry	Hall H.K., Cohen D., Skirvin R.M.	Euphytica							0	0	1	1	1	0	0	0	0	0	0	1	0	1	0	1	0	0	1	1	0	0	2	0	0	0	1	1	0	0	1	1	0	0	1	1	16	0.444444
1995	Induction of autonomous endosperm in Lupinus luteus, Helleborus niger and Melandrium album by in vitro culture of unpollinated ovaries	Mol R., Betka A., Wojciechowicz M.	Sexual Plant Reproduction																0	0	1	1	4	0	1	1	0	1	1	1	0	0	0	0	0	0	1	0	0	0	0	0	0	0	0	12	0.444444
1995	Application of DNA fingerprinting to the taxonomy of European blackberry species	Nybom H., Kraft T.	ELECTROPHORESIS																0	2	0	2	0	1	0	0	0	0	0	2	1	0	0	0	1	1	1	0	0	0	1	0	0	0	0	12	0.444444
1988	Complex interspecific hybridization in barley (Hordeum vulgare L.) and the possible occurrence of apomixis	von Bothmer R., Bengtsson M., Flink J., Linde-Laursen I.	Theoretical and Applied Genetics									0	3	0	2	1	0	0	1	0	2	0	0	0	0	0	0	0	0	1	1	0	0	1	1	0	0	0	0	1	1	0	0	0	0	15	0.441176
1997	Apomixix in tropical fodder crops: Cytological and functional aspects	Naumova T.N.	Euphytica																		0	0	1	0	3	1	0	1	0	0	0	1	0	1	0	0	1	0	0	0	1	1	0	0	0	11	0.44
1994	Cytological Evidence of Seed-forming Embryo Development in Polyembryonic Ovules of Facultatively Apomictic Guineagrass (Panicum maximum Jacq.)	Chen L.Z., Kozono T.	CYTOLOGIA															0	0	0	0	0	1	2	2	0	0	0	2	1	1	2	0	1	0	0	0	0	0	0	0	0	0	0	0	12	0.428571
1996	Evolution and adaptedness in a facultatively apomictic grass, Poa pratensis L.	Mazzucato A., Falcinelli M., Veronesi F.	Euphytica																	0	0	0	0	0	1	0	0	0	4	1	0	0	0	1	0	0	0	0	1	1	0	1	0	0	1	11	0.423077
1998	Genetic diversity at a single locus under viability selection and facultative apomixis: Equilibrium structure and deviations from Hardy- Weinberg frequencies	Overath R.D., Asmussen M.A.	Genetics																			2	0	3	1	0	1	0	0	0	1	0	0	0	0	1	0	1	0	0	0	0	0	0	0	10	0.416667
1993	Genome analysis of intergeneric hybrids of apomictic and sexual Australian Elymus species with wheat, barley and rye: implication for the transfer of apomixis to cereals	Torabinejad J., Mueller R.J.	Theoretical and Applied Genetics														0	2	0	0	1	0	1	0	0	0	0	0	2	0	0	0	0	1	0	0	1	1	2	0	1	0	0	0	0	12	0.413793
1988	Lasaea rubra (Montagu) (Bivalvia : Erycinacea), an apomictic crevice-living bivalve with clones separated by tidal level preference	Crisp D.J., Standen A.	Journal of Experimental Marine Biology and Ecology									0	1	1	0	1	0	0	1	3	0	1	2	1	1	0	0	0	0	0	0	0	0	0	1	0	0	1	0	0	0	0	0	0	0	14	0.411765
1988	The effect of the reproductive system on mutation load	Hopf F.A., Michod R.E., Sanderson M.J.	Theoretical Population Biology									0	0	3	2	0	1	0	0	0	1	1	0	0	1	0	0	0	0	0	2	1	0	0	0	1	1	0	0	0	0	0	0	0	0	14	0.411765
1983	Hamata, a new section of Taraxacum (Asteraceae)	Ollgaard H.	Plant Systematics and Evolution				1	0	2	0	0	1	0	0	0	0	1	0	0	1	0	0	1	0	1	1	0	0	0	0	1	1	0	0	1	0	1	0	0	0	0	2	1	0	0	16	0.410256
1985	The pollination biology of Actaea pachypoda and A. rubra (including A. erythrocarpa) in northern Michigan and Finland.	Pellmyr O.	Bulletin - Torrey Botanical Club						0	0	1	0	1	0	0	0	1	0	1	0	0	1	0	0	0	0	2	0	0	2	0	1	0	0	0	0	0	1	0	0	1	0	0	1	2	15	0.405405
2000	Experimental study on reproduction of Hypericum X desetangsii nothosubsp carinthiacum(A. Frohl.) N.Robson (Hypericaceae)	Lihova J., Pavolmartonfi, Martonfiova L.	Caryologia																					0	1	0	1	0	0	1	1	1	0	0	0	2	0	0	0	0	1	1	0	0	0	9	0.409091
1987	In vitro regeneration of apomictic bluestem grasses	Metzinger B.D., Taliaferro C.M., Johnson B.B., Mitchell Jr. E.D.	Plant Cell, Tissue and Organ Culture								1	1	2	0	0	1	1	0	0	0	0	0	0	3	2	1	0	0	0	0	0	0	0	1	1	0	0	0	0	0	0	0	0	0	0	14	0.4
1984	Embryology and breeding systems in Crocus (Iridaceae)-a study in causes of chromosome variation	Rudall P.J., Owens S.J., Kenton A.Y.	Plant Systematics and Evolution					0	0	0	1	0	2	0	1	0	0	1	0	0	1	0	0	0	0	0	0	1	1	0	0	1	0	0	1	0	1	0	0	2	0	0	1	1	0	15	0.394737
1989	Embryology and cytogenetics of apomictic hexaploid Eupatorium odoratum L. (compositae)	Coleman J.R.	Revista Brasileira de Genetica										0	0	0	0	0	0	0	0	0	1	0	0	0	0	0	0	1	0	0	1	1	0	1	1	0	3	0	1	0	0	2	0	1	13	0.393939
1996	Strict maternal inheritance of RAPD fingerprints confirms apomixis in cassava (Manihot esculenta Crantz)	Grattapaglia D., Costa E Silva C., Nassar N.M.A.	Canadian Journal of Plant Science																	0	0	3	1	2	0	0	1	0	0	0	0	0	1	0	0	0	2	0	0	0	0	0	0	0	0	10	0.384615
1993	Allelic ratios and sterility in the agamic complex of the Maximae (Panicoideae): evolutionary role of the residual sexuality	Noirot M.	Journal of Evolutionary Biology														0	0	1	1	1	1	2	0	0	1	0	0	1	0	1	0	1	0	0	0	0	0	0	0	0	0	0	1	0	11	0.37931
1998	Diploidization failure and apomixis in Orobanchaceae	Pazy B.	Botanical Journal of the Linnean Society																			0	0	2	0	2	0	1	0	0	1	0	1	0	0	0	0	1	1	0	0	0	0	0	0	9	0.375
1984	Variation in two Sorbus species endemic to the Isle of Arran, Scotland	Hull P., Smart G.J.B.	Annals of Botany					0	0	0	1	2	1	0	2	0	0	0	0	0	0	0	0	1	1	1	0	2	0	0	1	0	0	0	1	1	0	0	0	0	0	0	0	0	0	14	0.368421
1992	Using Apomictic Tetraploids to Make a Self-Incompatible Diploid Pensacola Bahiagrass Clone Set Seed	Burton G.W., Hanna W.W.	Journal of Heredity													0	0	2	0	0	0	1	0	0	0	1	1	0	0	0	2	1	0	0	0	0	1	1	0	0	0	0	0	0	1	11	0.366667
1986	Investigations on an interspecific hybrid involving three species of the genus Beta, with special reference to isozyme polymorphism	Oleo M., Van Geyt J.P.C., Lange W., De Bock Th.S.M.	Theoretical and Applied Genetics							0	0	3	3	2	1	1	0	0	1	0	0	0	0	0	0	0	1	0	0	0	1	0	0	0	0	0	0	0	0	0	0	0	0	0	0	13	0.361111
2000	Karyotype analysis of Hypericum perforatum L.	Brutovska R., Kusnirikova P., Bogyiova E., Cellarova E.	Biologia Plantarum																					0	0	0	1	0	1	1	0	0	1	1	0	1	0	1	0	1	0	0	0	0	0	8	0.363636
1997	Isozyme variation and germplasm relationships in the Eragrostis curvula complex	Poverene M.M., Voigt P.W.	Biochemical Systematics and Ecology																		0	0	1	3	0	0	0	0	0	1	0	0	0	0	2	0	0	0	0	1	1	0	0	0	0	9	0.36
1997	Genetic variation in the agamic species complex of Pennisetum section Brevivalvula (Poaceae) from West Africa: Ploidy levels and isozyme polymorphism	Schmelzer G.H., Renno J.-F.	Euphytica																		1	0	1	0	1	0	0	0	0	0	1	0	0	0	1	0	0	0	1	0	0	0	1	2	0	9	0.36
1994	Cytogenetic studies in the genus Tribolium (Poaceae: Danthonieae). II.A report on embryo sac development, with special reference to the occurrence of apomixis in diploid specimens	Visser N.C., Spies J.J.	South African Journal of Botany															3	0	0	0	0	0	0	0	1	1	0	0	1	0	0	0	2	0	0	0	0	0	0	0	1	1	0	0	10	0.357143
1999	Biosystematic studies of Sorbus meinichii (Rosaceae) at Moster, S. Norway	Bolstad A.M., Salvesen P.H.	Nordic Journal of Botany																				0	1	0	0	1	1	0	0	1	0	0	1	1	0	0	0	0	0	1	1	0	0	0	8	0.347826
1992	New chromosome numbers for rutaceae	Stace H.M., Armstrong J.A.	Australian Systematic Botany													0	1	0	0	0	0	1	2	0	0	2	2	0	0	1	0	0	0	0	0	0	0	0	0	0	0	0	0	0	1	10	0.333333
1995	Nuclear DNA amount during sporogenesis and gametogenesis in sexual and aposporous buffelgrass	Sherwood R.T.	Sexual Plant Reproduction																0	1	1	0	1	0	0	0	1	0	0	1	1	1	0	0	0	1	0	0	0	0	0	1	0	0	0	9	0.333333
1985	Reproduction in the new zealand taxa of pomaderris labill. (rhamnaceae)	Harvey C.F., Bragglns J.E.	New Zealand Journal of Botany						0	0	0	0	0	0	1	0	0	0	0	1	0	0	1	1	0	1	0	0	0	0	1	0	0	0	0	0	1	0	0	0	1	1	2	0	1	12	0.324324
1994	The rescue of Wahlenbergia larrainii in robinson crusoe island, Chile	Ricci M., Eaton L.	Biological Conservation															0	0	1	0	0	0	2	2	0	0	0	1	1	0	0	1	0	0	0	0	0	0	0	1	0	0	0	0	9	0.321429
1984	Artbegriff and Artbildung in botanischer Sicht,	Ehrendorfer V.F.	Journal of Zoological Systematics and Evolutionary Research					0	2	1	2	0	0	0	0	1	0	0	0	1	2	1	0	0	0	0	0	0	0	0	0	0	0	0	1	0	1	0	0	0	0	0	0	0	0	12	0.315789
2000	Apomictic embryo development and survival in Uapaca kirkiana under in vitro and in vivo seed germination	Maliro M.F.A., Kwapata M.B.	Scientia Horticulturae																					0	0	0	0	0	0	0	1	0	1	1	0	1	1	1	1	0	0	0	0	0	0	7	0.318182
1993	Parent-offspring relationships in apomictic guayule	Ray D.T., Dierig D.A., Thompson A.E., Diallo M.M.	Journal of the American Oil Chemists' Society														0	0	0	0	0	0	0	0	1	0	0	0	1	0	1	0	0	1	0	0	0	0	1	0	1	1	2	0	0	9	0.310345
1993	Regeneration and somaclonal variation in apomictic Paspalum dilatatum Poir	Burson B.L., Tischler C.R.	Euphytica														0	0	0	0	0	0	1	0	0	0	1	0	1	1	1	0	1	0	0	0	0	1	0	1	0	0	0	0	1	9	0.310345
1986	Chromosome numbers and reproduction in Rubus subgen. Malachobatus	Nybom H.	Plant Systematics and Evolution							0	0	1	0	0	0	0	0	0	0	0	1	0	0	1	2	1	0	1	0	0	0	0	0	0	0	0	0	0	2	2	0	0	0	0	0	11	0.305556
1989	Variation of agronomic characters among and between guayule lines	Dierig D.A., Ray D.T., Thompson A.E.	Euphytica										0	0	0	0	1	0	0	0	0	0	1	0	1	0	0	0	1	0	1	0	1	0	0	0	0	0	0	0	1	0	1	2	0	10	0.30303
1985	Cytology and reproductive behavior of pearl millet - napiergrass hexaploids x pennisetum squamulatum trispecific hybrids	Dujardin M., Hanna W.W.	Journal of Heredity						0	0	0	0	0	0	0	0	0	0	0	0	1	0	0	1	0	1	0	0	0	1	0	1	0	0	1	0	0	1	0	1	1	0	0	0	2	11	0.297297
1995	Partially fertile line with apospory obtained from tissue culture of male sterile plant of sorghum (Sorghum Bicolor L. Moench)	Elkonin L.A., Enaleeva N.K., Tsvetova M.I., Belyaeva E.V., Ishin A.G.	Annals of Botany																0	0	0	0	0	0	1	2	0	0	0	0	0	0	0	1	1	1	0	0	0	0	0	0	1	0	1	8	0.296296
1980	Breeding for apomixis in potato: Pursuing a utopian scheme	Hermsen J.G.Th.	Euphytica	0	0	0	2	0	1	0	0	0	0	0	1	0	0	0	1	0	1	0	1	0	0	0	1	0	0	1	1	0	0	0	0	0	0	0	0	0	2	0	0	0	0	12	0.285714
1983	Flavonoid variation in Arnica cordifolia: an Apomictic polyploid Complex	Wolf S.J., Denford K.E.	Biochemical Systematics and Ecology				0	1	1	1	1	1	0	0	0	0	1	0	0	0	0	0	0	0	0	0	0	0	0	0	0	0	1	1	0	0	0	1	0	0	2	0	0	0	0	11	0.282051
1981	The role of pollination in the population biology of the monocarpic species Cirsium palustre and Cirsium vulgare	van Leeuwen B.H.	Oecologia		0	0	1	0	0	0	0	0	1	0	0	0	0	0	0	1	0	0	0	0	0	1	0	0	0	0	0	1	1	1	2	0	0	1	0	0	0	1	0	0	0	11	0.268293
2000	Synaptic mutation associated with gametic sterility and population divergence in Coptis tecta (Ranunculaceae)	Pandit M.K., Babu C.R.	Botanical Journal of the Linnean Society																					0	0	0	1	1	0	0	0	1	0	1	0	0	0	0	1	0	0	1	0	0	0	6	0.272727
2000	The mechanisms of appearance of aposporous initial cell and apomictic embryo sac formation in Paspalum notatum	Chen L., Guan L., Kojima A., Adachi T.	Cytologia																					0	1	0	0	0	1	1	1	0	0	0	0	0	0	0	0	0	0	0	0	2	0	6	0.272727
1996	The genus Ernodea (Rubiaceae) in the Caribbean Basin. I. Allozyme variation and mating systems	Negron-Ortiz V., Hickey R.J.	Systematic Botany																	1	0	0	0	0	1	1	1	0	0	0	0	0	0	0	1	0	0	2	0	0	0	0	0	0	0	7	0.269231
1996	Embryological problems in the apomictic species Chondrilla juncea L. (Compositae)	Koscinska-Pajak M.	Folia Geobotanica																	1	0	1	1	1	0	0	1	0	0	0	0	0	0	0	0	0	0	0	0	0	1	0	1	0	0	7	0.269231
1999	Gametophytic apomixis and the Problem of Genomic Chromosome Imbalance in Angiosperms	Kashin A.S.	Russian Journal of Genetics																				0	0	0	1	0	1	2	0	0	0	0	0	0	1	0	0	0	0	0	0	1	0	0	6	0.26087
1999	Genotypic variation in progeny of the agamic grass complex Pennisetum section Brevivalvula in west Africa	Schmelzer G.H., Renno J.-F.	Plant Systematics and Evolution																				0	0	2	0	0	1	2	0	0	0	0	0	1	0	0	0	0	0	0	0	0	0	0	6	0.26087
1995	Breeding System, Sex Ratio and Individual Size of the Gynodioecious Nototriche compacta (Malvaceae) in the Andes of Central Chile	GARCIA-FRANCO J.G., ARROYO M.T.K.	Plant Species Biology																0	0	0	0	1	0	0	0	1	0	0	0	0	0	1	0	0	1	0	0	0	0	1	1	1	0	0	7	0.259259
1991	Chemical induction of apomictic seed formation in maize	Hu G., Liang G.H., Wassom C.E.	Euphytica												0	0	0	0	0	1	0	0	0	0	0	0	0	0	0	0	0	0	0	1	1	0	0	1	0	0	1	2	0	1	0	8	0.258065
1994	Apomixis in Pennisetum: An ultrastructural study	Chapman G.P., Busri N.	International Journal of Plant Sciences															0	0	0	1	0	0	1	2	0	1	0	0	0	1	0	0	0	0	0	0	0	0	0	0	0	0	1	0	7	0.25
1998	Engineering apomixis in crops: A challenge for plant molecular biologists in the next century	Maheshwari S.C., Maheshwari N., Khurana J.P., Sopory S.K.	Current Science																			0	2	0	0	0	0	2	2	0	0	0	0	0	0	0	0	0	0	0	0	0	0	0	0	6	0.25
1984	CYTOGENETIC VARIATION IN THE BRITISH FLORA: ORIGINS AND SIGNIFICANCE	ELKINGTON T.T.	New Phytologist					0	0	0	0	0	1	1	0	0	0	0	0	1	0	1	1	0	0	0	0	0	0	0	0	0	0	1	0	1	0	1	0	0	0	0	1	0	0	9	0.236842
1984	Apomixis in two triploid Brazilian species of Eupatorium:E. bupleurifolium and E. callilepsis	Coleman J.R., Coleman M.A.	Brazilian Journal of Genetics					0	0	0	0	0	0	0	0	0	0	0	0	0	0	1	0	0	0	0	0	0	1	0	1	1	0	0	0	1	0	1	1	1	0	0	0	0	1	9	0.236842
1984	Clones in forestry and in nature	Heybroek H.M.	Arboricultural Journal					0	1	0	2	0	0	2	0	0	0	0	0	0	1	0	0	1	0	0	1	1	0	0	0	0	0	0	0	0	0	0	0	0	0	0	0	0	0	9	0.236842
1988	The significance of terminal duct structures and the role of neoteny in the evolution of the reproductive system of Pulmonata	VISSER M.H.C.	Zoologica Scripta									0	0	0	0	1	0	0	0	0	0	0	0	0	0	0	0	0	0	0	2	1	0	1	1	0	1	0	0	0	0	0	0	1	0	8	0.235294
1992	Alcuni aspetti della biologia della riproduzione del genere limonium	Diana S.	Giornale Botanico Italiano													0	0	0	0	0	0	0	1	0	0	0	0	1	0	0	0	0	0	1	0	1	0	0	0	2	0	0	1	0	0	7	0.233333
1996	Apomixis in trigeneric hybrids of Triticum aestivum/Leymus racemosus//Thinopyrum elongatum	Mujeeb-Kazi A.	Cytologia																	0	0	0	0	0	0	0	0	0	0	1	0	0	0	0	0	2	0	0	0	1	1	1	0	0	0	6	0.230769
1990	Plant regeneration through somatic embryogenesis in the forage grass Caucasian bluestem (Bothriochloa caucasica)	Franklin C.I., Trieu T.N., Gonzales R.A.	Plant Cell Reports											0	0	0	0	0	0	1	0	0	0	2	2	2	0	0	0	0	0	0	0	0	0	0	0	0	0	0	0	0	0	0	0	7	0.21875
1999	Characteristics of multiple-seeded cocklebur: A biotype of common cocklebur (Xanthium strumarium L.)	Abbas H.K., Pantone D.J., Paul R.N.	Weed Technology																				0	0	0	0	0	1	1	0	0	2	0	0	0	0	0	0	0	0	0	0	0	1	0	5	0.217391
1998	Cytological and molecular evaluation of the reproductive behavior of Tripsacum andersonii and a female fertile derivative (Poaceae)	Dewald C.L., Kindiger B.K.	American Journal of Botany																			0	1	1	0	1	0	0	0	0	0	0	0	0	1	0	0	0	0	1	0	0	0	0	0	5	0.208333
1998	Hybridization of Thinopyrum distichum and Secale cereale	Marais G.F., Marais A.S., Badenhorst P.C.	Plant Breeding																			0	0	0	0	0	1	1	1	0	0	0	0	0	0	0	1	1	0	0	0	0	0	0	0	5	0.208333
1988	Variation in important pasture grasses. Ii. cytogenetic and reproductive variation variasie in belangrike weidingsgrasse. ii. sitogenetiese en reproduktiewe variasie	Spies J.J., Gibbs Russell G.E.	Journal of the Grassland Society of Southern Africa									0	0	1	0	1	0	0	0	0	1	0	0	1	0	0	2	0	0	0	0	0	0	0	1	0	0	0	0	0	0	0	0	0	0	7	0.205882
1982	The selective significance of partial apomixis	Harper A.B.	Heredity			0	0	1	0	0	0	1	0	0	0	0	0	0	1	0	0	0	1	0	0	0	0	0	0	0	0	1	0	0	0	0	0	0	1	0	1	0	0	0	1	8	0.2
1986	A RE‐ASSESSMENT OF THE FORM OF REPRODUCTION IN DANTHONIA SPICATA (L.) BEAUV.	PHILIPSON M.N.	New Phytologist							0	0	0	0	0	0	0	0	0	0	2	0	0	0	0	0	0	0	1	0	0	0	0	0	0	0	0	0	0	0	0	1	1	0	2	0	7	0.194444
1991	A re-examination of the genus Cheilanthes (Adiantaceae) in Australia	Chambers T.C., Farrant P.A.	Telopea												0	0	0	0	0	0	1	0	0	0	0	0	1	0	0	0	0	0	0	0	1	0	0	0	0	0	0	1	1	1	0	6	0.193548
1996	Antithamnion aglandum (Rhodophyta, Ceramiaceae): A new species from Korea	Kim G.H., Chah O.-K., Lee I.K.	Nova Hedwigia																	0	0	0	0	0	1	0	0	1	2	0	0	1	0	0	0	0	0	0	0	0	0	0	0	0	0	5	0.192308
1983	HYBRIDIZATION, PGLYPLGIDY AND APOMIXIS IN ANDROPOGON TECTORUM SCHUM. AND THONN. (GRAMINEAE)	OKOLI B.E.	New Phytologist				0	0	0	0	1	0	0	0	0	0	0	0	0	1	0	0	0	0	0	0	0	0	1	2	1	0	0	0	0	0	0	0	0	0	1	0	0	0	0	7	0.179487
2000	Variation and inheritance in hemisexual dogroses, rosa section caninae	Werlemark G., Nybom H., Olsson A., Uggia M.	Biotechnology and Biotechnological Equipment																					0	0	0	0	0	2	0	1	0	0	0	0	0	0	0	0	1	0	0	0	0	0	4	0.181818
1999	Isozyme analysis revealed that the Portuguese mandarin 'Carvalhais' originated as a single clone	Elisiario P.J., Santos G.G., Guerreiro A.R., Ollitrault P., Luro F., Leitao J.M.	Scientia Horticulturae																				0	0	0	0	1	0	1	0	1	0	0	0	0	0	0	1	0	0	0	0	0	0	0	4	0.173913
1999	[Comments on Gvmnieritella runei (Orchidaceae) and its origin, Kommentarer om brudkullan och dess ursprung]	Hedren M.	Svensk Botanisk Tidskrift																				0	1	0	0	1	0	0	0	0	0	0	0	0	0	0	0	2	0	0	0	0	0	0	4	0.173913
1999	Chromosome numbers of seven species of Sedum and Sinocrassula indica (Crassulaceae) in East Himalaya	Wakabayashi M., Ohba H.	Journal of Japanese Botany																				0	0	0	0	1	0	0	0	0	0	0	0	1	0	0	1	0	1	0	0	0	0	0	4	0.173913
1999	Genetic heterogeneity of seeds in terms of embryology	Batygina T.B.	Russian Journal of Plant Physiology																				0	0	0	0	0	0	0	1	0	0	0	0	1	1	1	0	0	0	0	0	0	0	0	4	0.173913
1999	Genetic control of apospory in apomictic Paspalum species	Martmez E.J., Quarin C.L., Hayward M.D.	Cytologia																				0	0	1	0	1	0	0	0	1	0	0	0	0	0	1	0	0	0	0	0	0	0	0	4	0.173913
1999	Reproductive biology of leafy spurge (Euphorbia esula L.): Breeding system analysis	Selbo S.M., Carmichael J.S.	Canadian Journal of Botany																				0	0	0	0	0	1	0	0	0	1	0	0	1	0	0	0	1	0	0	0	0	0	0	4	0.173913
1993	Inheritance and genetic diversity of some enzymes in the sexual and diploid pool of the agamic complex of Maximae (Panicum maximum Jacq., P. infestum Anders. and P. trichocladum K.Schum.)	Assienan B., Noirot M., Gnagne Y.	Euphytica														0	0	1	0	1	0	0	0	0	0	0	0	0	1	0	0	0	1	0	0	0	1	0	0	0	0	0	0	0	5	0.172414
1980	Apomictic frequency in sorghum R473	Reddy C.S., Schertz K.F., Bashaw E.C.	Euphytica	0	0	0	0	0	0	1	0	0	0	1	0	0	0	0	0	0	0	0	0	0	0	0	0	0	0	1	0	0	0	0	1	0	0	0	1	0	2	0	0	0	0	7	0.166667
1986	Cytogenetics and breeding behavior of an apomictic triploid in bahiagrass	Hanna W.W., Burton G.W.	Journal of Heredity							0	0	1	0	0	0	0	0	0	0	0	0	0	1	0	0	0	0	0	0	0	1	0	1	1	0	0	0	0	0	0	1	0	0	0	0	6	0.166667
1983	Meiotic instability in Hordeum vulgare × triticum aestivum hybrids	Mujeeb-kazi A., Rodriguez R.	Journal of Heredity				0	0	1	0	0	0	0	0	0	0	0	0	0	2	0	0	0	0	0	0	0	0	0	1	0	0	0	0	0	0	0	1	1	0	0	0	0	0	0	6	0.153846
1996	Apomictic behaviour in Costus afer - C. lucanusianus (Costaceae) complex in Nigeria	Edeoga H.O., Okoli 'B.E.	Feddes Repertorium																	0	0	0	0	0	0	0	0	0	0	2	0	0	0	0	1	0	0	0	0	0	0	0	1	0	0	4	0.153846
1988	Production of 27-, 28-, and 56-chromosome apomictic hybrid derivatives between pearl millet (2n=14) and Pennisetum squamulatum (2n=54)	Dujardin M., Hanna W.W.	Euphytica									0	0	0	2	0	0	0	0	0	1	0	0	0	0	0	0	0	0	0	0	0	0	0	0	1	0	0	0	0	1	0	0	0	0	5	0.147059
1980	Apomixis and sexuality in Themeda forssk. At different ploidy levels (gramineae)	Birari S.P.	Genetica	0	0	0	0	0	0	0	0	0	0	0	0	0	0	0	0	0	0	0	0	0	0	0	0	0	0	0	0	0	0	0	0	0	2	1	0	0	1	0	0	2	0	6	0.142857
1987	Pollen and coenocytic microspore germination in male-fertile and malesterile msl soybean	Chen L.F., Albertsen M.C., Palmer R.G.	Euphytica								0	0	0	0	0	0	0	0	0	0	0	0	0	1	0	0	1	1	0	0	0	0	0	0	0	0	0	0	0	0	1	0	1	0	0	5	0.142857
1994	Powdery mildew resistance in Kentucky bluegrass genotypes regenerated from excised seed pieces	Msikita W., Wilkinson H.T.	Euphytica															0	0	0	0	0	1	0	2	0	0	0	0	1	0	0	0	0	0	0	0	0	0	0	0	0	0	0	0	4	0.142857
1986	Males, parthenogenesis, and the maintenance of anisogamous sex	Krieber M., Rose M.R.	Journal of Theoretical Biology							0	0	1	0	1	1	0	0	0	1	0	0	0	0	0	0	0	0	0	0	0	1	0	0	0	0	0	0	0	0	0	0	0	0	0	0	5	0.138889
1993	Oil content and fatty acid composition of seed oil from guayule plants with different chromosome numbers	Estilai A.	Journal of the American Oil Chemists' Society														0	0	0	0	0	0	0	0	0	0	0	0	0	0	0	1	0	0	0	0	0	0	0	1	0	1	0	0	1	4	0.137931
1993	Initial study on Sichuan Apomixis Rice (SAR-1)	Zhou K.-D., Wang X.-D., Luo M., Gao K.-M., Zhou S.-L., Yan Z.-B., Li P., Chen F., Zhou G.-M.	Science in China (Scientia Sinica) Series B														0	0	0	0	1	0	0	0	1	0	0	0	1	0	0	0	0	0	0	1	0	0	0	0	0	0	0	0	0	4	0.137931
2000	The cytonuclear effects of facultative apomixis: I. Disequilibrium dynamics in diploid populations	Overath R.D., Asmussen M.A.	Theoretical Population Biology																					1	0	0	0	0	0	0	0	0	0	1	0	0	1	0	0	0	0	0	0	0	0	3	0.136364
1999	Inheritance, distribution and biology of andromonoecy in the agamic complex of the Maximae (Panicoideae)	Assienan B., Noirot M.	Theoretical and Applied Genetics																				0	0	0	0	0	0	0	0	0	0	0	2	0	0	0	0	0	1	0	0	0	0	0	3	0.130435
1983	Events associated with restoration by zinc of meiosis in apomictic Saccharomyces cerevisiae	Bilinski C.A., Miller J.J., Girvitz S.C.	Journal of Bacteriology				0	0	0	0	1	0	0	2	0	0	0	0	0	0	0	0	0	0	0	0	0	0	0	0	0	0	2	0	0	0	0	0	0	0	0	0	0	0	0	5	0.128205
1990	Seed of Ullucus tuberosus-An apomict or not	Pietila L., Jokela P., Salo J.	Euphytica											0	0	1	0	0	1	0	0	0	0	0	0	0	0	0	0	0	0	0	0	0	0	1	0	0	1	0	0	0	0	0	0	4	0.125
1998	Investigation of Apomictic Maize-Tripsacum Hybrids	Sokolov V.A., Kindiger B., Khatypova V.I.	Russian Journal of Genetics																			1	0	0	1	0	0	0	0	0	0	0	1	0	0	0	0	0	0	0	0	0	0	0	0	3	0.125
1985	Preliminary observations on the flowering and seed production of the thistle Carlina onopordifolia Besser	Poznanska Z., Spiss L.	Acta Societatis Botanicorum Poloniae						0	0	0	0	0	0	0	0	0	0	0	0	0	0	0	0	0	0	0	0	0	0	0	0	0	0	0	2	0	0	0	0	0	0	1	1	0	4	0.108108
1993	Physiological Variation in Tissue Culture Regenerated Apomictic Paspalum dilatatum	Tischler C.R., Burson B.L., Jordan W.R.	Journal of Plant Physiology														0	0	0	0	0	0	0	0	0	0	0	0	1	0	1	0	0	0	0	0	0	0	0	1	0	0	0	0	0	3	0.103448
1982	Evaluation of isozyme systems in Citrus to facilitate identification of fusion products	Ben-Hayyim G., Shani A., Vardi A.	Theoretical and Applied Genetics			0	0	0	0	1	0	0	0	1	0	0	0	1	1	0	0	0	0	0	0	0	0	0	0	0	0	0	0	0	0	0	0	0	0	0	0	0	0	0	0	4	0.1
1982	Interspecific crosses as a tool in breeding Poapratensis L. 1. PoalongifoliaTrin × P. pratensis L.	Van Dijk G.E., Winkelhorst G.D.	Euphytica			0	0	0	0	0	0	0	0	0	0	0	0	0	0	0	0	0	0	0	1	0	0	0	0	0	0	0	0	0	0	0	0	0	1	0	1	0	0	0	1	4	0.1
1981	Cytotaxonomical studies in Tribulus terrestris and T. alatus (Zygophyllaceae)	Hilu K.W.	Nordic Journal of Botany		0	0	0	0	0	0	0	0	0	0	0	0	0	0	0	2	0	0	0	0	0	0	0	0	0	0	0	0	0	0	1	0	0	0	0	0	1	0	0	0	0	4	0.097561
1980	Production and description of interspecific hybrids between Poa pratensis and P. Longifolia	Williamson C.J., Watson P.J.	Euphytica	0	1	2	0	0	0	1	0	0	0	0	0	0	0	0	0	0	0	0	0	0	0	0	0	0	0	0	0	0	0	0	0	0	0	0	0	0	0	0	0	0	0	4	0.0952381
1999	Interspecific hybridization in sexual diploid Allium senescens var. minor x apomictic tetraploid A. nutans and sexual diploid A. senescens var. minor x apomictic hexaploid A. senescens	Kim B.J., Kwon Y.C., Kwack Y.H., Lim M.S., Park E.H.	Plant Breeding																				0	0	0	0	0	0	0	0	1	0	0	0	0	0	0	0	0	0	0	0	1	0	0	2	0.0869565
1998	Allozyme diversity in Amelanchier arborea and A. laevis (rosaceae)	Overath R.D., Hamrick J.L.	Rhodora																			0	1	0	0	1	0	0	0	0	0	0	0	0	0	0	0	0	0	0	0	0	0	0	0	2	0.0833333
1985	Chromosomes and reproductive behaviour of Finnish Taraxacum agamospecies	Rousi A., Huttunen H., Hyrkas-Lyytikainen K.	Nordic Journal of Botany						0	0	0	0	0	0	0	1	1	0	0	0	0	0	0	0	0	0	0	0	0	0	0	0	0	0	0	0	0	0	0	0	0	1	0	0	0	3	0.0810811
1985	Formation of multiple or adventive embryos in Epidendrum nocturnum Jacq (Orchidaceae)	Stort M.N.S., Pavanelli E.A.D.S.	Annals of Botany						0	0	0	0	0	0	0	0	0	0	0	0	0	0	0	0	0	0	0	0	0	0	0	0	0	0	0	1	0	0	0	0	1	0	1	0	0	3	0.0810811
1985	Biosystematics of the cryptogamic flora of new zealand: Pteridophytes	Brownsey P.J.	New Zealand Journal of Botany						0	0	0	0	0	0	0	0	0	0	0	0	0	0	0	1	0	1	1	0	0	0	0	0	0	0	0	0	0	0	0	0	0	0	0	0	0	3	0.0810811
1997	DNA fingerprinting demonstrates extremely low levels of genetic variation among blackberry cultivars grown in Finland	Antonius K., Werlemark G., Nybom H.	Agricultural and Food Science in Finland																		0	0	1	0	1	0	0	0	0	0	0	0	0	0	0	0	0	0	0	0	0	0	0	0	0	2	0.08
1997	Genetic characterization and floral development of female sterile and stubby head, two aposporous mutants of pearl millet	Morgan R.N., Alvernaz J., Arthur L., Hanna W.W., Ozias-Akins P.	Sexual Plant Reproduction																		0	0	0	0	0	0	1	0	0	0	0	0	0	1	0	0	0	0	0	0	0	0	0	0	0	2	0.08
1982	Apomixis in Cenchrus glaucus Mudaliar et Sundaraj	Shanthamma C.	Proceedings: Plant Sciences			0	0	0	0	0	0	0	0	0	0	0	0	0	0	0	0	0	0	0	0	0	0	0	0	0	0	0	0	0	0	0	0	0	0	0	0	1	2	0	0	3	0.075
1995	Breeding systems in Coix lacryma-jobi populations	Mello L.V., Silva W.J., Filho H.P.M., Balvve R.	Euphytica																0	0	0	0	0	0	0	0	0	0	0	0	0	0	0	0	0	0	0	0	0	1	0	0	1	0	0	2	0.0740741
1990	Nonassociation between a three-style pistil characteristic and apomixis in oat	Bruckner P.L., Hanna W.W.	Journal of Heredity											0	0	0	0	0	0	0	0	0	0	0	0	0	0	0	0	0	0	0	0	0	1	0	0	1	0	0	0	0	0	0	0	2	0.0625
1989	Morphologic, cytogenetic, and enzymatic variation in tissue culture regenerated plants of apomictic old-world bluestem grasses (Bothriochloa sp.)	Taliaferro C.M., Dabo S.M., Mitchell E.D., Johnson B.B., Metzinger B.D.	Plant Cell, Tissue and Organ Culture										0	0	0	0	1	0	0	0	0	0	0	0	0	0	1	0	0	0	0	0	0	0	0	0	0	0	0	0	0	0	0	0	0	2	0.0606061
1987	Cell division age dependency of meiosis in an apomictic variant of Saccharomyces cerevisiae	Bilinski C.A., Marmiroli N., Miller J.J.	Yeast								0	0	0	1	0	0	0	0	0	0	0	0	0	0	0	0	0	1	0	0	0	0	0	0	0	0	0	0	0	0	0	0	0	0	0	2	0.0571429
1986	Apomixis as a new tool to increase grain crop productions in semi-arid tropics - A research project	Savidan Y.H.	Agriculture, Ecosystems and Environment							0	0	0	1	0	0	0	0	0	0	0	0	0	0	0	0	0	0	0	0	0	0	0	0	0	0	0	0	0	0	0	0	0	0	1	0	2	0.0555556
1983	Morphological variation and taxonomy of the Poa macrocalyx complex (Poaceae) in Hokkaido	Ishimitsu M., Tateoka T.	The Botanical Magazine Tokyo				0	0	1	0	0	0	0	0	0	0	0	0	0	0	0	0	0	0	1	0	0	0	0	0	0	0	0	0	0	0	0	0	0	0	0	0	0	0	0	2	0.0512821
1981	Reproduction in two species of Arundinella Raddi, Poaceae	Basappa G.P., Muniyamma M.	Proceedings: Plant Sciences		0	0	0	0	0	0	0	1	0	0	0	0	0	0	0	0	0	0	0	0	0	0	0	0	0	0	0	0	0	0	0	0	1	0	0	0	0	0	0	0	0	2	0.0487805
1981	Apomixis in Eremopogon foveolatus (Gramineae)	Bhanwra R.K., Choda S.P.	Nordic Journal of Botany		0	0	0	0	0	0	1	0	0	0	0	0	0	0	0	0	0	0	0	0	0	0	0	0	0	0	0	0	0	0	0	0	0	0	0	0	1	0	0	0	0	2	0.0487805
2000	Controversy around apomixis	Czapik R.	Acta Biologica Cracoviensia Series Botanica																					0	0	0	0	0	1	0	0	0	0	0	0	0	0	0	0	0	0	0	0	0	0	1	0.0454545
2000	The cytonuclear effects of facultative apomixis: II. Definitions and dynamics of disequilibria in tetraploid populations	Overath R.D., Asmussen M.A.	Theoretical Population Biology																					1	0	0	0	0	0	0	0	0	0	0	0	0	0	0	0	0	0	0	0	0	0	1	0.0454545
1999	Cytogenetic relationships between Paspalum pubiflorum and three south american Paspalum species	Actkinson J.M., Burson B.L.	International Journal of Plant Sciences																				0	0	0	0	0	0	0	0	0	0	0	0	0	0	1	0	0	0	0	0	0	0	0	1	0.0434783
1998	Intraindividual variability of endosperm in autonomously apomictic Chondrilla juncea L	Koscinska-Pajak M.	Acta Biologica Cracoviensia Series Botanica																			0	1	0	0	0	0	0	0	0	0	0	0	0	0	0	0	0	0	0	0	0	0	0	0	1	0.0416667
1998	Apomictically Reproducing 39-Chromosome Maize-Tripsacum Hybrids	Sokolov V.A., Kindiger B., Khatypova I.V.	Russian Journal of Genetics																			0	0	0	1	0	0	0	0	0	0	0	0	0	0	0	0	0	0	0	0	0	0	0	0	1	0.0416667
1991	Cytologic and embryologic studies on apomicts discovered from male sterility line C1001 in rice (Oryza sativa L.)	Wu B.-j., Xie M.-t., Chen Y.-p., Jiang H., Guo X.-x.	Science in China (Scientia Sinica) Series B												0	0	0	0	0	0	0	0	0	0	0	0	0	0	1	0	0	0	0	0	0	0	0	0	0	0	0	0	0	0	0	1	0.0322581
1989	Cytomorphological studies in two new biotypes of pennisetum pedicellatum trin	Vishnuvardha Z., Lakshmi N.	CYTOLOGIA										0	0	0	0	0	0	0	0	1	0	0	0	0	0	0	0	0	0	0	0	0	0	0	0	0	0	0	0	0	0	0	0	0	1	0.030303
1987	Cytotaxonomy and evolutionary significance of two offtype millet plants: Derived from a pearl millet X (pearl millet X pennisetum squamulatum) apomictic hybrid	Dujardin M., Hanna W.W.	Journal of Heredity								0	0	0	0	0	0	0	0	0	0	0	0	0	0	0	0	0	0	0	0	0	0	0	0	0	0	0	0	0	0	1	0	0	0	0	1	0.0285714
1986	Rubber content in diploid guayule Parthenium argentatum: chromosomes, rubber variation, and implications for economic use	Miller J.M., Backhaus R.A.	Economic Botany							0	0	0	0	0	1	0	0	0	0	0	0	0	0	0	0	0	0	0	0	0	0	0	0	0	0	0	0	0	0	0	0	0	0	0	0	1	0.0277778
2000	Development of megagametes in apomictic and sexual forms of asteraceae in unpollinated cultured ovaries	Kashin A.S., Blyudneva E.A., Sedletskaya O.V., Grigor'eva V.V.	Russian Journal of Plant Physiology																					0	0	0	0	0	0	0	0	0	0	0	0	0	0	0	0	0	0	0	0	0	0	0	0
1999	Gametophytic apomixis and the problem of genomic chromosome imbalance in angiosperms	Kashin A.S.	Genetika																				0	0	0	0	0	0	0	0	0	0	0	0	0	0	0	0	0	0	0	0	0	0	0	0	0
1999	Poaceae. Apomixis in the genus Pentaschistis (Arundinoideae)	Spies J.J., Klopper K.C., Visser B.	Bothalia																				0	0	0	0	0	0	0	0	0	0	0	0	0	0	0	0	0	0	0	0	0	0	0	0	0
1997	Endosperm in agamospermous plants	Czapik R.	Acta Biologica Cracoviensia Series Zoologia																		0	0	0	0	0	0	0	0	0	0	0	0	0	0	0	0	0	0	0	0	0	0	0	0	0	0	0
1997	Individual variability of endosperm in apomictic Chondrilla juncea L	Pajak M.	Acta Biologica Cracoviensia Series Zoologia																		0	0	0	0	0	0	0	0	0	0	0	0	0	0	0	0	0	0	0	0	0	0	0	0	0	0	0
1997	Apomixis in ferns. Alternation of generations without syngamy and meiosis	Zenkteler E.	Acta Biologica Cracoviensia Series Zoologia																		0	0	0	0	0	0	0	0	0	0	0	0	0	0	0	0	0	0	0	0	0	0	0	0	0	0	0
1997	Apomixis in cultivated strains of Poa pratensis L. s.l.	Jankun A., Kaszuba J.	Acta Biologica Cracoviensia Series Zoologia																		0	0	0	0	0	0	0	0	0	0	0	0	0	0	0	0	0	0	0	0	0	0	0	0	0	0	0
1995	Biosystematic studies of grasses in bulgaria	Kzouharov S.I.	Giornale Botanico Italiano																0	0	0	0	0	0	0	0	0	0	0	0	0	0	0	0	0	0	0	0	0	0	0	0	0	0	0	0	0
1995	Grass inflorescence and spikelet culture: An appraisal	Chapman G.P.	Euphytica																0	0	0	0	0	0	0	0	0	0	0	0	0	0	0	0	0	0	0	0	0	0	0	0	0	0	0	0	0
1992	Floral biology and reproduction in Poa (Poeae:Gramineae)	Anton A.M., Connor H.E.	Australian Journal of Botany													0	0	0	0	0	0	0	0	0	0	0	0	0	0	0	0	0	0	0	0	0	0	0	0	0	0	0	0	0	0	0	0
1990	Absence of apomixis in maize line 8313	Yudin V.F., Sokolov V.A.	Doklady Biological Sciences											0	0	0	0	0	0	0	0	0	0	0	0	0	0	0	0	0	0	0	0	0	0	0	0	0	0	0	0	0	0	0	0	0	0
1982	Chromosomal studies of cross-sterile and cross-fertile sorghum, Sorghum bicolor (L.) moench	Kirti P.B., Murty U.R., Rao N.G.P.	Genetica			0	0	0	0	0	0	0	0	0	0	0	0	0	0	0	0	0	0	0	0	0	0	0	0	0	0	0	0	0	0	0	0	0	0	0	0	0	0	0	0	0	0

## Sheet: Supplementary Table 2
Supplementary Table 2. List of studies published between 2001 and 2021 and related to apomixis. The bibliometric analysis was conducted in Scopus database limiting the search to articles (LIMIT-TO(DOCTYPE, "ar")) published in journals (LIMIT-TO(SRCTYPE, "j")) and in English language (LIMIT-TO(LANGUAGE, "English")), considering title, abstract, and keywords (TITLE-ABS-KEY). For each publication, y…
This is a citation overview for a set of 1195 documents		( TITLE-ABS-KEY ( apomixis ) ) AND PUBYEAR > 2000 AND PUBYEAR < 2022 AND ( LIMIT-TO ( SRCTYPE , "j" ) ) AND ( LIMIT-TO ( DOCTYPE , "ar" ) ) AND ( LIMIT-TO ( LANGUAGE , "English" ) )
h-index = 64 (Of the 1195 documents considered for the h-index, 64 have been cited at least 64 times.)
Publication Year	Document Title	Authors	Journal Title	2001	2002	2003	2004	2005	2006	2007	2008	2009	2010	2011	2012	2013	2014	2015	2016	2017	2018	2019	2020	2021	Sum	Mean
				27	28	115	230	263	462	499	496	756	922	1098	1139	1488	1305	1542	1544	1692	1870	2331	2399	2345	22538	1.87102
2010	Stress-induced DNA methylation changes and their heritability in asexual dandelions	Verhoeven K.J.F., Jansen J.J., van Dijk P.J., Biere A.	New Phytologist										5	28	40	42	41	32	45	34	42	31	33	31	404	33.6667
2017	Genomic analyses of primitive, wild and cultivated citrus provide insights into asexual reproduction	Wang X., Xu Y., Zhang S., Cao L., Huang Y., Cheng J., Wu G., Tian S., Chen C., Liu Y., Yu H., Yang X., Lan H., Wang N., Wang L., Xu J., Jiang X., Xie Z., Tan M., Larkin R.M., Chen L.-L., Ma B.-G., Ruan Y., Deng X., Xu Q.	Nature Genetics																	4	20	43	47	47	161	32.2
2010	Control of female gamete formation by a small RNA pathway in Arabidopsis	Olmedo-Monfil V., Duran-Figueroa N., Arteaga-Vazquez M., Demesa-Arevalo E., Autran D., Grimanelli D., Slotkin R.K., Martienssen R.A., Vielle-Calzada J.-P.	Nature										19	45	35	43	35	24	14	39	22	29	30	34	369	30.75
2017	Diversification of Rosaceae since the Late Cretaceous based on plastid phylogenomics	Zhang S.-D., Jin J.-J., Chen S.-Y., Chase M.W., Soltis D.E., Li H.-T., Yang J.-B., Li D.-Z., Yi T.-S.	New Phytologist																	4	21	37	43	39	144	28.8
2008	The evolutionary maintenance of sexual reproduction: Evidence from the ecological distribution of asexual reproduction in clonal plants	Silvertown J.	International Journal of Plant Sciences								6	10	18	12	16	23	21	24	16	19	22	15	21	19	242	17.2857
2009	Turning meiosis into mitosis	D'Erfurth I., Jolivet S., Froger N., Catrice O., Novatchkova M., Mercier R.	PLoS Biology									2	21	23	19	21	16	15	11	8	12	25	17	23	213	16.3846
2014	Epigenetic variation in asexually reproducing organisms	Verhoeven K.J.F., Preite V.	Evolution														5	8	18	10	22	17	23	19	122	15.25
2011	Production of viable gametes without meiosis in maize deficient for an ARGONAUTE protein	Singh M., Goel S., Meeley R.B., Dantec C., Parrinello H., Michaud C., Leblanc O., Grimanelli D.	Plant Cell											7	14	24	20	11	9	22	13	16	15	13	164	14.9091
2013	Sexual polyploidization in plants - cytological mechanisms and molecular regulation	De Storme N., Geelen D.	New Phytologist													1	13	11	12	20	15	21	18	16	127	14.1111
2016	Phylogenetic origin of limes and lemons revealed by cytoplasmic and nuclear markers	Curk F., Ollitrault F., Garcia-Lor A., Luro F., Navarro L., Ollitrault P.	Annals of Botany																2	15	8	11	27	19	82	13.6667
2014	Taxonomy and Biogeography of Apomixis in Angiosperms and Associated Biodiversity Characteristics	Hojsgaard D., Klatt S., Baier R., Carman J.G., Horandl E.	Critical Reviews in Plant Sciences														1	5	13	6	17	17	21	23	103	12.875
2015	A parthenogenesis gene of apomict origin elicits embryo formation from unfertilized eggs in a sexual plant	Conner J.A., Mookkan M., Huo H., Chae K., Ozias-Akins P.	Proceedings of the National Academy of Sciences of the United States of America															0	7	9	12	17	18	21	84	12
2010	Inactivation of a DNA methylation pathway in maize reproductive organs results in apomixis-like phenotypes	Garcia-Aguilar M., Michaud C., Leblanc O., Grimanelli D.	Plant Cell										0	8	9	17	18	8	7	16	7	18	10	9	127	10.5833
2007	Incongruent plastid and nuclear DNA phylogenies reveal ancient intergeneric hybridization in Pilosella hawkweeds (Hieracium, Cichorieae, Asteraceae)	Fehrer J., Gemeinholzer B., Chrtek Jr. J., Brautigam S.	Molecular Phylogenetics and Evolution							4	9	15	8	15	5	10	9	17	12	9	13	7	12	11	156	10.4
2008	Gamete formation without meiosis in Arabidopsis	Ravi M., Marimuthu M.P.A., Siddiqi I.	Nature								6	11	21	19	10	12	10	10	5	9	3	11	8	10	145	10.3571
2003	Multiple hybrid formation in natural populations: Concerted evolution of the internal transcribed spacer of nuclear ribosomal DNA (ITS) in North American Arabis divaricarpa (brassicaceae)	Koch M.A., Dobes C., Mitchell-Olds T.	Molecular Biology and Evolution			3	13	8	19	12	7	17	10	14	11	10	15	18	10	9	6	7	2	5	196	10.3158
2010	Apomictic and sexual ovules of Boechera display heterochronic global gene expression patterns	Sharbel T.F., Voigt M.-L., Corral J.M., Galla G., Kumlehn J., Klukas C., Schreiber F., Vogel H., Rotterd B.	Plant Cell										3	10	14	17	12	8	7	7	10	12	9	7	116	9.66667
2009	Selection of reference genes for quantitative real-time PCR expression studies in the apomictic and sexual grass Brachiaria brizantha	Silveira R.D., Alves-Ferreira M., Guimaraes L.A., Da Silva F.R., Carneiro V.T.D.C.	BMC Plant Biology									0	3	15	15	10	11	14	15	11	9	2	5	5	115	8.84615
2019	Did apomixis evolve from sex or was it the other way around?	Albertini E., Barcaccia G., Carman J.G., Pupilli F.	Journal of experimental botany																			4	12	10	26	8.66667
2013	Harnessing apomictic reproduction in grasses: What we have learned from Paspalum	Ortiz J.P.A., Quarin C.L., Pessino S.C., Acuna C., Martinez E.J., Espinoza F., Hojsgaard D.H., Sartor M.E., Caceres M.E., Pupilli F.	Annals of Botany													1	6	4	6	8	12	18	12	11	78	8.66667
2016	Natural epigenetic variation contributes to heritable flowering divergence in a widespread asexual dandelion lineage	Wilschut R.A., Oplaat C., Snoek L.B., Kirschner J., Verhoeven K.J.F.	Molecular Ecology																4	9	7	10	10	11	51	8.5
2016	Turning rice meiosis into mitosis	Mieulet D., Jolivet S., Rivard M., Cromer L., Vernet A., Mayonove P., Pereira L., Droc G., Courtois B., Guiderdoni E., Mercier R.	Cell Research																0	4	5	11	13	16	49	8.16667
2014	Genetic causes of transitions from sexual reproduction to asexuality in plants and animals	Neiman M., Sharbel T.F., Schwander T.	Journal of Evolutionary Biology														1	4	8	8	9	10	14	10	64	8
2010	Hybridization and polyploidy as drivers of continuing evolution and speciation in Sorbus	Robertson A., Rich T.C.G., Allen A.M., Houston L., Roberts C., Bridle J.R., Harris S.A., Hiscock S.J.	Molecular Ecology										1	4	12	7	12	12	3	15	7	8	4	8	93	7.75
2016	A matter of scale: Apparent niche differentiation of diploid and tetraploid plants may depend on extent and grain of analysis	Kirchheimer B., Schinkel C.C.F., Dellinger A.S., Klatt S., Moser D., Winkler M., Lenoir J., Caccianiga M., Guisan A., Nieto-Lugilde D., Svenning J.-C., Thuiller W., Vittoz P., Willner W., Zimmermann N.E., Horandl E., Dullinger S.	Journal of Biogeography																2	7	13	8	11	4	45	7.5
2011	Tetraploidization events by chromosome doubling of nucellar cells are frequent in apomictic citrus and are dependent on genotype and environment	Aleza P., Froelicher Y., Schwarz S., Agusti M., Hernandez M., Juarez J., Luro F., Morillon R., Navarro L., Ollitrault P.	Annals of Botany											2	7	5	5	11	11	6	8	7	13	7	82	7.45455
2017	Apomixis frequency under stress conditions in weeping lovegrass (Eragrostis curvula)	Rodrigo J.M., Zappacosta D.C., Selva J.P., Garbus I., Albertini E., Echenique V.	PLoS ONE																	1	3	11	10	12	37	7.4
2011	A test of baker's law: Breeding systems of invasive species of Asteraceae in China	Hao J.H., Qiang S., Chrobock T., van Kleunen M., Liu Q.Q.	Biological Invasions											1	3	7	10	10	7	15	6	8	5	6	78	7.09091
2020	Apomixis technology: Separating the wheat from the chaff	Hojsgaard D.	Genes																				4	10	14	7
2010	Quantitative variation for apomictic reproduction in the genus Boechera (Brassicaceae)	Aliyu O.M., Schranz M.E., Sharbel T.F.	American Journal of Botany										0	4	5	10	9	8	5	6	9	12	8	8	84	7
2012	Does hybridization drive the transition to asexuality in diploidboechera?	Beck J.B., Alexander P.J., Allphin L., Al-Shehbaz I.A., Rushworth C., Bailey C.D., Windham M.D.	Evolution												2	7	6	8	5	8	7	8	10	7	68	6.8
2015	How just a few makes a lot: Speciation via reticulation and apomixis on example of European brambles (Rubus subgen. Rubus, Rosaceae)	Sochor M., Vasut R.J., Sharbel T.F., Travnicek B.	Molecular Phylogenetics and Evolution															2	7	11	6	10	4	7	47	6.71429
2005	SERK and APOSTART. Candidate genes for apomixis in Poa pratensis	Albertini E., Marconi G., Reale L., Barcaccia G., Porceddu A., Ferranti F., Falcinelli M.	Plant Physiology					1	4	5	5	10	6	8	8	5	6	10	7	7	1	10	15	6	114	6.70588
2014	Emergence of apospory and bypass of meiosis via apomixis after sexual hybridisation and polyploidisation	Hojsgaard D., Greilhuber J., Pellino M., Paun O., Sharbel T.F., Horandl E.	New Phytologist														1	7	6	3	10	7	14	5	53	6.625
2017	Pathways to polyploidy: indications of a female triploid bridge in the alpine species Ranunculus kuepferi (Ranunculaceae)	Schinkel C.C.F., Kirchheimer B., Dullinger S., Geelen D., De Storme N., Horandl E.	Plant Systematics and Evolution																	1	9	8	9	6	33	6.6
2010	Cytotype stability, facultative apomixis and geographical parthenogenesis in Ranunculus kuepferi (Ranunculaceae)	Cosendai A.-C., Horandl E.	Annals of Botany										2	8	10	6	4	8	4	4	10	13	6	4	79	6.58333
2012	Synthesis of clonality and polyploidy in vertebrate animals by hybridization between two sexual species	Choleva L., Janko K., De Gelas K., Bohlen J., Slechtova V., Rabova M., Rab P.	Evolution												2	10	10	11	3	5	5	4	9	6	65	6.5
2012	Salt stress induced proteome and transcriptome changes in sugar beet monosomic addition line M14	Yang L., Ma C., Wang L., Chen S., Li H.	Journal of Plant Physiology												0	5	6	8	5	9	6	6	8	11	64	6.4
2011	Sexual reproduction is the default mode in apomictic Hieracium subgenus Pilosella, in which two dominant loci function to enable apomixis	Koltunow A.M.G., Johnson S.D., Rodrigues J.C.M., Okada T., Hu Y., Tsuchiya T., Wilson S., Fletcher P., Ito K., Suzuki G., Mukai Y., Fehrer J., Bicknell R.A.	Plant Journal											2	6	9	9	5	9	5	4	7	8	6	70	6.36364
2016	Photoperiod extension enhances sexual megaspore formation and triggers metabolic reprogramming in facultative apomictic Ranunculus auricomus	Klatt S., Hadacek F., Hodac L., Brinkmann G., Eilerts M., Hojsgaard D., Horandl E.	Frontiers in Plant Science																3	4	7	7	10	7	38	6.33333
2014	Apomictic and Sexual Germline Development Differ with Respect to Cell Cycle, Transcriptional, Hormonal and Epigenetic Regulation	Schmidt A., Schmid M.W., Klostermeier U.C., Qi W., Guthorl D., Sailer C., Waller M., Rosenstiel P., Grossniklaus U.	PLoS Genetics														0	4	8	6	3	10	13	6	50	6.25
2010	Changes in genomic methylation patterns during the formation of triploid asexual dandelion lineages	Verhoeven K.J.F., Van Dijk P.J., Biere A.	Molecular Ecology										2	5	7	11	5	8	11	6	5	5	7	3	75	6.25
2013	Competition between meiotic and apomictic pathways during ovule and seed development results in clonality	Hojsgaard D.H., Martinez E.J., Quarin C.L.	New Phytologist													6	4	7	6	3	6	8	12	4	56	6.22222
2017	Haploid embryo production in rice and maize induced by PsASGR-BBML transgenes	Conner J.A., Podio M., Ozias-Akins P.	Plant Reproduction																	1	3	8	9	10	31	6.2
2012	Apomixis and reticulate evolution in the Asplenium monanthes fern complex	Dyer R.J., Savolainen V., Schneider H.	Annals of Botany												0	4	7	3	6	10	11	5	10	6	62	6.2
2016	The evolution of meiotic sex and its alternatives	Mirzaghaderi G., Horandl E.	Proceedings of the Royal Society B: Biological Sciences																0	5	7	10	7	8	37	6.16667
2006	Deletion mapping of genetic regions associated with apomixis in Hieracium	Catanach A.S., Erasmuson S.K., Podivinsky E., Jordan B.R., Bicknell R.	Proceedings of the National Academy of Sciences of the United States of America						0	2	5	9	8	9	8	7	8	7	8	6	4	6	6	5	98	6.125
2013	Geographical parthenogenesis and population genetic structure in the alpine species Ranunculus kuepferi (Ranunculaceae)	Cosendai A.-C., Wagner J., Ladinig U., Rosche C., Horandl E.	Heredity													1	2	9	9	9	9	3	8	5	55	6.11111
2001	A rise of ploidy level induces the expression of apomixis in Paspalum notatum	Quarin C.L., Espinoza F., Martinez E.J., Pessino S.C., Bovo O.A.	Sexual Plant Reproduction	4	1	2	3	5	10	7	3	13	3	8	7	5	5	5	9	5	10	9	8	6	128	6.09524
2021	Insights into the evolutionary history and widespread occurrence of antheridiogen systems in ferns	Hornych O., Testo W.L., Sessa E.B., Watkins J.E., Campany C.E., Pittermann J., Ekrt L.	New Phytologist																					6	6	6
2019	A strategy for generating rice apomixis by gene editing	Xie E., Li Y., Tang D., Lv Y., Shen Y., Cheng Z.	Journal of Integrative Plant Biology																			5	6	7	18	6
2018	Establishment of apomixis in diploid F2 hybrids and inheritance of apospory from F1 to F2 hybrids of the ranunculus auricomus complex	Barke B.H., Daubert M., Horandl E.	Frontiers in Plant Science																		2	3	12	7	24	6
2003	Sexual and apomictic reproduction in Hieracium subgenus Pilosella are closely interrelated developmental pathways	Tucker M.R., Araujo A.-C.G., Paech N.A., Hecht V., Schmidt E.D.L., Rossell J.-B., De Vries S.C., Koltunow A.M.G.	Plant Cell			3	4	8	11	7	5	10	8	7	11	7	4	3	4	1	7	8	4	2	114	6
2009	Deciphering the origins of apomictic polyploids in the Cheilanthes yavapensis complex (Pteridaceae)	Grusz A.L., Windham M.D., Pryer K.M.	American Journal of Botany									0	2	9	6	6	10	7	9	6	7	5	7	3	77	5.92308
2014	Macroevolution of plant defenses against herbivores in the evening primroses	Johnson M.T.J., Ives A.R., Ahern J., Salminen J.-P.	New Phytologist														0	8	12	6	6	3	8	4	47	5.875
2005	Sexual reproduction, hybridization, apomixis, and polyploidization in the genus Boechera (Brassicaceae)	Schranz M.E., Dobes C., Koch M.A., Mitchell-Olds T.	American Journal of Botany					0	8	7	4	13	4	8	3	8	4	7	6	6	9	7	2	3	99	5.82353
2010	Phylogenetic studies favour the unification of Pennisetum, Cenchrus and Odontelytrum (Poaceae): A combined nuclear, plastid and morphological analysis, and nomenclatural combinations in Cenchrus	Chemisquy M.A., Giussani L.M., Scataglini M.A., Kellogg E.A., Morrone O.	Annals of Botany										1	3	3	6	5	8	8	5	9	9	4	8	69	5.75
2015	A little bit of sex matters for genome evolution in asexual plants	Hojsgaard D., Horandl E.	Frontiers in Plant Science															2	7	7	7	5	6	6	40	5.71429
2013	Asexual genome evolution in the apomictic Ranunculus auricomus complex: Examining the effects of hybridization and mutation accumulation	Pellino M., Hojsgaard D., Schmutzer T., Scholz U., Horandl E., Vogel H., Sharbel T.F.	Molecular Ecology													0	6	6	8	4	8	5	9	5	51	5.66667
2013	The oxidative damage initiation hypothesis for meiosis	Horandl E., Hadacek F.	Plant Reproduction													0	3	3	9	4	7	7	11	7	51	5.66667
2008	Genetic Divergence and Reproductive Barriers among Morphologically Heterogeneous Sympatric Clones of Eunotia bilunaris Sensu Lato (Bacillariophyta)	Vanormelingen P., Chepurnov V.A., Mann D.G., Sabbe K., Vyverman W.	Protist								3	9	12	1	3	14	7	7	2	4	5	6	1	4	78	5.57143
2016	A parthenogenesis gene candidate and evidence for segmental allopolyploidy in apomictic Brachiaria decumbens	Worthington M., Heffelfinger C., Bernal D., Quintero C., Zapata Y.P., Perez J.G., De Vega J., Miles J., Dellaporta S., Tohme J.	Genetics																0	5	4	12	5	7	33	5.5
2008	Understanding the geographic distributions of apomictic plants: A case for a pluralistic approach	Horandl E., Cosendai A.-C., Temsch E.M.	Plant Ecology and Diversity								2	4	7	4	5	6	3	8	5	3	8	8	5	9	77	5.5
2007	Diploid apomicts of the Boechera holboellii complex display large-scale chromosome substitutions and aberrant chromosomes	Kantama L., Sharbel T.F., Schranz M.E., Mitchell-Olds T., De Vries S., De Jong H.	Proceedings of the National Academy of Sciences of the United States of America							0	2	12	9	6	8	10	3	4	1	4	8	5	5	5	82	5.46667
2015	Hybrid apomicts trapped in the ecological niches of their sexual ancestors	Mau M., Lovell J.T., Corral J.M., Kiefer C., Koch M.A., Aliyu O.M., Sharbel T.F.	Proceedings of the National Academy of Sciences of the United States of America															5	6	7	5	5	7	3	38	5.42857
2016	Niche dynamics of alien species do not differ among sexual and apomictic flowering plants	Dellinger A.S., Essl F., Hojsgaard D., Kirchheimer B., Klatt S., Dawson W., Pergl J., Pysek P., van Kleunen M., Weber E., Winter M., Horandl E., Dullinger S.	New Phytologist																1	7	10	8	2	4	32	5.33333
2013	Enlarging cells initiating apomixis in Hieracium praealtum transition to an embryo sac program prior to entering mitosis	Okada T., Hu Y., Tucker M.R., Taylor J.M., Johnson S.D., Spriggs A., Tsuchiya T., Oelkers K., Rodrigues J.C.M., Koltunow A.M.G.	Plant Physiology													0	4	3	4	6	6	9	9	7	48	5.33333
2010	Heterochromatin, small RNA and post-fertilization dysgenesis in allopolyploid and interploid hybrids of Arabidopsis	Martienssen R.A.	New Phytologist										3	9	11	16	3	6	1	6	3	3	2	1	64	5.33333
2006	The role of hybridization, polyploidization and glaciation in the origin and evolution of the apomictic Ranunculus cassubicus complex	Paun O., Stuessy T.F., Horandl E.	New Phytologist						2	5	5	9	5	6	3	4	6	7	3	3	8	7	6	4	83	5.1875
2009	Molecular signatures of apomictic and sexual ovules in the Boechera holboellii complex	Sharbel T.F., Voigt M.-L., Corral J.M., Thiel T., Varshney A., Kumlehn J., Vogel H., Rotter B.	Plant Journal									2	10	8	6	12	4	2	2	4	4	3	7	3	67	5.15385
2006	Patterns, sources and ecological implications of clonal diversity in apomictic Ranunculus carpaticola (Ranunculus auricomus complex, Ranunculaceae)	Paun O., Greilhuber J., Temsch E.M., Horandl E.	Molecular Ecology						3	2	5	9	6	4	4	11	5	7	2	4	8	5	2	5	82	5.125
2009	Multiple direct transitions from sexual reproduction to apomictic parthenogenesis in Timema stick insects	Schwander T., Crespi B.J.	Evolution									5	6	8	3	8	5	5	3	3	4	7	2	7	66	5.07692
2020	Sexual modulation in a polyploid grass: a reproductive contest between environmentally inducible sexual and genetically dominant apomictic pathways	Karunarathne P., Reutemann A.V., Schedler M., Glucksberg A., Martinez E.J., Honfi A.I., Hojsgaard D.H.	Scientific Reports																				2	8	10	5
2018	Intraspecific ecological niche divergence and reproductive shifts foster cytotype displacement and provide ecological opportunity to polyploids	Karunarathne P., Schedler M., Martinez E.J., Honfi A.I., Novichkova A., Hojsgaard D.	Annals of Botany																		2	6	6	6	20	5
2016	An apomixis-linked ORC3-like pseudogene is associated with silencing of its functional homolog in apomictic Paspalum simplex	Siena L.A., Ortiz J.P.A., Calderini O., Paolocci F., Caceres M.E., Kaushal P., Grisan S., Pessino S.C., Pupilli F.	Journal of Experimental Botany																1	3	7	6	7	6	30	5
2015	Evolution of apomixis loci in Pilosella and Hieracium (Asteraceae) inferred from the conservation of apomixis-linked markers in natural and experimental populations	Hand M.L., Vit P., Krahulcova A., Johnson S.D., Oelkers K., Siddons H., Chrtek J., Fehrer J., Koltunow A.M.G.	Heredity															2	4	6	4	6	8	5	35	5
2012	The evolution of apomixis in angiosperms: A reappraisal	Horandl E., Hojsgaard D.	Plant Biosystems												1	5	7	5	2	2	9	6	9	4	50	5
2009	Population genetic structure of diploid sexual and polyploid apomictic hawthorns (Crataegus, Rosaceae) in the Pacific Northwest	Lo E.Y.Y., Stefanovic S., Dickinson T.A.	Molecular Ecology									0	5	7	3	5	9	5	5	4	9	4	3	5	64	4.92308
2010	Specific expression of apomixis-linked alleles revealed by comparative transcriptomic analysis of sexual and apomictic Paspalum simplex Morong flowers	Polegri L., Calderini O., Arcioni S., Pupilli F.	Journal of Experimental Botany										0	6	4	6	7	6	2	3	5	6	12	2	59	4.91667
2008	Cytogeography of Pilosella officinarum (Compositae): Altitudinal and longitudinal differences in ploidy level distribution in the Czech Republic and Slovakia and the general pattern in Europe	Mraz P., Singliarova B., Urfus T., Krahulec F.	Annals of Botany								2	4	7	7	5	7	6	5	3	5	4	6	4	3	68	4.85714
2016	Apomixis allows the transgenerational fixation of phenotypes in hybrid plants	Sailer C., Schmid B., Grossniklaus U.	Current Biology																1	2	4	5	8	9	29	4.83333
2004	Microsatellite DNA marker inheritance indicates preferential pairing between two highly homologous genomes in polyploid and hemisexual dog-roses, Rosa L. Sect. Caninae DC	Nybom H., Esselink G.D., Werlemark G., Vosman B.	Heredity				3	10	4	3	4	2	9	7	7	4	6	7	5	3	4	2	5	2	87	4.83333
2018	Effects of cold treatments on fitness and mode of reproduction in the diploid and polyploid alpine plant Ranunculus kuepferi (Ranunculaceae)	Klatt S., Schinkel C.C.F., Kirchheimer B., Dullinger S., Horandl E.	Annals of Botany																		3	4	8	4	19	4.75
2014	Characterization and expression analysis of SOMATIC EMBRYOGENESIS RECEPTOR KINASE (SERK) genes in sexual and apomictic Paspalum notatum	Podio M., Felitti S.A., Siena L.A., Delgado L., Mancini M., Seijo J.G., Gonzalez A.M., Pessino S.C., Ortiz J.P.A.	Plant Molecular Biology														1	5	6	4	5	6	7	4	38	4.75
2019	Translocation of a parthenogenesis gene candidate to an alternate carrier chromosome in apomictic Brachiaria humidicola	Worthington M., Ebina M., Yamanaka N., Heffelfinger C., Quintero C., Zapata Y.P., Perez J.G., Selvaraj M., Ishitani M., Duitama J., De la Hoz J.F., Rao I., Dellaporta S., Tohme J., Arango J.	BMC Genomics																			3	4	7	14	4.66667
2013	A conserved apomixis-specific polymorphism is correlated with exclusive exonuclease expression in premeiotic ovules of apomictic Boechera species	Corral J.M., Vogel H., Aliyu O.M., Hensel G., Thiel T., Kumlehn J., Sharbel T.F.	Plant Physiology													1	2	6	5	6	5	6	5	6	42	4.66667
2009	Genome size in Hieracium subgenus Hieracium (Asteraceae) is strongly correlated with major phylogenetic groups	Chrtek Jr. J., Zahradnicek J., Krak K., Fehrer J.	Annals of Botany									1	7	4	2	6	2	4	5	5	6	8	4	6	60	4.61538
2017	Reproductive phenology of Melastomataceae species with contrasting reproductive systems: contemporary and historical drivers	Brito V.L.G., Maia F.R., Silveira F.A.O., Fracasso C.M., Lemos-Filho J.P., Fernandes G.W., Goldenberg R., Morellato L.P.C., Sazima M., Staggemeier V.G.	Plant Biology																	1	6	4	6	6	23	4.6
2007	Floral display and breeding system of Jatropha curcas L.	Luo C.-W., Li K., Chen Y., Sun Y.-Y.	Forestry Studies in China							0	0	3	4	3	4	14	9	7	4	2	5	6	7	1	69	4.6
2013	On the origin and evolution of apomixis in Boechera	Lovell J.T., Aliyu O.M., Mau M., Schranz M.E., Koch M., Kiefer C., Song B.-H., Mitchell-Olds T., Sharbel T.F.	Plant Reproduction													2	3	7	4	7	4	9	3	2	41	4.55556
2009	Reticulate evolution and taxonomic concepts in the Ranunculus auricomus complex (Ranunculaceae): Insights from analysis of morphological, karyological and molecular data	Horandl E., Greilhuber J., Klimova K., Paun O., Temsch E., Emadzade K., Hodalova I.	Taxon									2	4	4	8	2	4	5	7	4	7	3	6	3	59	4.53846
2005	The inheritance of apomixis in Poa pratensis confirms a five locus model with differences in gene expressivity and penetrance	Matzk F., Prodanovic S., Baumlein H., Schubert I.	Plant Cell					3	4	5	4	7	7	4	5	5	4	4	5	5	3	5	3	4	77	4.52941
2020	Ploidy-Dependent Effects of Light Stress on the Mode of Reproduction in the Ranunculus auricomus Complex (Ranunculaceae)	Ulum F.B., Costa Castro C., Horandl E.	Frontiers in Plant Science																				4	5	9	4.5
2018	MITE insertion-dependent expression of CitRKD1 with a RWP-RK domain regulates somatic embryogenesis in citrus nucellar tissues	Shimada T., Endo T., Fujii H., Nakano M., Sugiyama A., Daido G., Ohta S., Yoshioka T., Omura M.	BMC Plant Biology																		0	0	8	10	18	4.5
2018	Asexual female gametogenesis involves contact with a sexually fated megaspore in apomictic hieracium	Juranic M., Tucker M.R., Schultz C.J., Shirley N.J., Taylor J.M., Spriggs A., Johnson S.D., Bulone V., Koltunow A.M.	Plant Physiology																		0	8	8	2	18	4.5
2018	GID1 expression is associated with ovule development of sexual and apomictic plants	Ferreira L.G., de Alencar Dusi D.M., Irsigler A.S.T., Gomes A.C.M.M., Mendes M.A., Colombo L., de Campos Carneiro V.T.	Plant Cell Reports																		2	5	5	6	18	4.5
2016	Genome-scale mRNA and small RNA transcriptomic insights into initiation of citrus apomixis	Long J.-M., Liu Z., Wu X.-M., Fang Y.-N., Jia H.-H., Xie Z.-Z., Deng X.-X., Guo W.-W.	Journal of Experimental Botany																0	2	5	5	5	10	27	4.5
2012	Cytotype diversity in the Sorbus complex (Rosaceae) in Britain: Sorting out the puzzle	Pellicer J., Clermont S., Houston L., Rich T.C.G., Fay M.F.	Annals of Botany												0	5	9	5	3	9	3	2	5	4	45	4.5
2012	The pattern of genetic variability in apomictic clones of Taraxacum officinale indicates the alternation of asexual and sexual histories of apomicts	Majesky L., Vasut R.J., Kitner M., Travnicek B.	PLoS ONE												0	5	2	8	6	6	6	3	5	4	45	4.5
2008	Sequence analysis of bacterial artificial chromosome clones from the apospory-specific genomic region of Pennisetum and Cenchrus	Conner J.A., Goel S., Gunawan G., Cordonnier-Pratt M.-M., Johnson V.E., Liang C., Wang H., Pratt L.H., Mullet J.E., DeBarry J., Yang L., Bennetzen J.L., Klein P.E., Ozias-Akins P.	Plant Physiology								0	2	4	10	5	4	5	4	6	3	0	6	8	6	63	4.5
2001	Reconstruction of reproductive diversity in Hypericum perforatum L. opens novel strategies to manage apomixis	Matzk F., Meister A., Brutovska R., Schubert I.	Plant Journal	4	1	7	5	4	8	6	2	4	8	4	5	6	4	4	3	2	4	6	2	5	94	4.47619
2010	Identification and genetic analysis of the APOSPORY locus in Hypericum perforatum L.	Schallau A., Arzenton F., Johnston A.J., Hahnel U., Koszegi D., Blattner F.R., Altschmied L., Haberer G., Barcaccia G., Baumlein H.	Plant Journal										3	2	6	8	4	2	1	8	2	7	6	4	53	4.41667
2017	Processes affecting altitudinal distribution of invasive Ageratina adenophora in western Himalaya: The role of local adaptation and the importance of different life-cycle stages	Datta A., Kuhn I., Ahmad M., Michalski S., Auge H.	PLoS ONE																	0	1	5	7	9	22	4.4
2017	Hybridization drives evolution of apomicts in Rubus subgenus Rubus: Evidence from microsatellite markers	Sarhanov P., Sharbel T.F., Sochor M., Vasut R.J., Dancak M., Travnicek B.	Annals of Botany																	3	5	6	5	3	22	4.4
2012	Cloning plants by seeds: Inheritance models and candidate genes to increase fundamental knowledge for engineering apomixis in sexual crops	Pupilli F., Barcaccia G.	Journal of Biotechnology												1	6	2	7	3	0	3	11	6	5	44	4.4
2004	Isolation of candidate genes for apomixis in Poa pratensis L.	Albertini E., Marconi G., Barcaccia G., Raggi L., Falcinelli M.	Plant Molecular Biology				0	3	2	4	3	6	4	4	6	5	5	7	3	5	5	6	6	5	79	4.38889
2006	Genetic diversity and reproductive biology in ecotypes of the facultative apomict Hypericum perforatum L.	Barcaccia G., Arzenton F., Sharbel T.F., Varotto S., Parrini P., Lucchin M.	Heredity						0	5	2	8	8	7	4	9	2	5	3	2	2	5	3	5	70	4.375
2011	Loss of sexual recombination and segregation is associated with increased diversification in evening primroses	Johnson M.T.J., Fitzjohn R.G., Smith S.D., Rausher M.D., Otto S.P.	Evolution											0	6	6	9	6	6	4	5	3	3	0	48	4.36364
2019	Apospory and diplospory in diploid Boechera (brassicaceae) may facilitate speciation by recombination-driven apomixis-to-sex reversals	Carman J.G., Mateo de Arias M., Gao L., Zhao X., Kowallis B.M., Sherwood D.A., Srivastava M.K., Dwivedi K.K., Price B.J., Watts L., Windham M.D.	Frontiers in Plant Science																			0	7	6	13	4.33333
2019	Reproductive pathways in Hieracium s.s. (Asteraceae): Strict sexuality in diploids and apomixis in polyploids	Mraz P., Zdvorak P.	Annals of Botany																			2	4	7	13	4.33333
2013	Reconstruction of phylogenetic relationships in a highly reticulate group with deep coalescence and recent speciation (Hieracium, Asteraceae)	Krak K., Caklova P., Chrtek J., Fehrer J.	Heredity													2	4	5	4	3	8	4	4	5	39	4.33333
2012	New insights into the variability of reproduction modes in European populations of Rubus subgen. Rubus: How sexual are polyploid brambles?	Sarhanova P., Vasut R.J., Dancak M., Bures P., Travnicek B.	Sexual Plant Reproduction												0	2	2	6	4	5	8	7	4	5	43	4.3
2005	Genetic diversity does not affect the invasiveness of fountain grass (Pennisetum setaceum) in Arizona, California and Hawaii	Poulin J., Weller S.G., Sakai A.K.	Diversity and Distributions					0	3	9	9	7	1	9	6	6	4	6	4	2	2	1	2	2	73	4.29412
2018	Transient activation of apomixis in sexual neotriploids may retain genomically altered states and enhance polyploid establishment	Hojsgaard D.	Frontiers in Plant Science																		1	9	4	3	17	4.25
2014	A methylation status analysis of the apomixis-specific region in Paspalum spp. suggests an epigenetic control of parthenogenesis	Podio M., Caceres M.E., Samoluk S.S., Seijo J.G., Pessino S.C., Ortiz J.P.A., Pupilli F.	Journal of Experimental Botany														0	0	3	3	4	6	10	8	34	4.25
2010	Abortive meiosis in the oogenesis of parthenogenetic Daphnia pulex	Hiruta C., Nishida C., Tochinai S.	Chromosome Research										0	0	2	8	5	5	4	7	3	5	6	6	51	4.25
2009	Genetic structure and evolution of Alpine polyploid complexes: Ranunculus kuepferi (Ranunculaceae) as a case study	Burnier J., Buerki S., Arrigo N., KUpfer P., Alvarez N.	Molecular Ecology									0	3	9	7	2	4	5	4	5	6	4	4	2	55	4.23077
2007	Stable expression of AtGA2ox1 in a low-input turfgrass (Paspalum notatum Flugge) reduces bioactive gibberellin levels and improves turf quality under field conditions	Agharkar M., Lomba P., Altpeter F., Zhang H., Kenworthy K., Lange T.	Plant Biotechnology Journal							1	1	2	4	3	8	2	1	8	5	5	6	8	6	3	63	4.2
2013	Breeding systems, hybridization and continuing evolution in Avon Gorge Sorbus	Ludwig S., Robertson A., Rich T.C.G., Djordjevic M., Cerovic R., Houston L., Harris S.A., Hiscock S.J.	Annals of Botany													2	7	7	2	10	2	3	1	3	37	4.11111
2004	High-resolution physical mapping in Pennisetum squamulatum reveals extensive chromosomal heteromorphism of the genomic region associated with apomixis	Akiyama Y., Conner J.A., Goel S., Morishige D.T., Mullet J.E., Hanna W.W., Ozias-Akins P.	Plant Physiology				0	4	11	3	4	4	5	7	8	6	2	3	6	0	0	4	2	5	74	4.11111
2001	Recurrent polyploid origins and chloroplast phylogeography in the arabis holboellii complex (Brassicaceae)	Sharbel T.F., Mitchell-Olds T.	Heredity	3	1	4	9	4	15	6	5	6	4	2	2	2	1	5	3	2	5	3	0	3	85	4.04762
2019	A high-quality genome of Eragrostis curvula grass provides insights into Poaceae evolution and supports new strategies to enhance forage quality	Carballo J., Santos B.A.C.M., Zappacosta D., Garbus I., Selva J.P., Gallo C.A., Diaz A., Albertini E., Caccamo M., Echenique V.	Scientific Reports																			1	3	8	12	4
2018	Asymmetric reproductive interference: The consequences of cross-pollination on reproductive success in sexual–apomictic populations of Potentilla puberula (Rosaceae)	Dobes C., Scheffknecht S., Fenko Y., Prohaska D., Sykora C., Hulber K.	Ecology and Evolution																		3	5	4	4	16	4
2017	Phylogenetic study of the tribe Potentilleae (Rosaceae), with further insight into the disintegration of Sibbaldia	Feng T., Moore M.J., Yan M.-H., Sun Y.-X., Zhang H.-J., Meng A.-P., Li X.-D., Jian S.-G., Li J.-Q., Wang H.-C.	Journal of Systematics and Evolution																	0	1	9	4	6	20	4
2012	Reproductive biology and species geographical distribution in the Melastomataceae: a survey based on New World taxa.	dos Santos A.P., Fracasso C.M., Luciene dos Santos M., Romero R., Sazima M., Oliveira P.E.	Annals of botany												0	2	5	2	5	6	9	3	0	8	40	4
2011	A successful crayfish invader is capable of facultative parthenogenesis: A novel reproductive mode in decapod crustaceans	Buric M., Hulak M., Kouba A., Petrusek A., Kozak P.	PLoS ONE											1	3	5	1	5	8	3	3	3	5	7	44	4
2007	Prediction of extinction in plants: Interaction of extrinsic threats and life history traits	Freville H., Mcconway K., Dodd M., Silvertown J.	Ecology							0	5	7	4	5	8	6	2	4	3	2	4	3	3	3	59	3.93333
2011	Cryptic sexual populations account for genetic diversity and ecological success in a widely distributed, asexual fungus-growing ant	Rabeling C., Gonzales O., Schultz T.R., Bacci Jr. M., Garciad M.V.B., Verhaaghe M., Ishaka H.D., Muellera U.G.	Proceedings of the National Academy of Sciences of the United States of America											1	3	10	6	1	2	4	5	1	5	5	43	3.90909
2004	Intraspecific diversification in North American Boechera stricta (= Arabis drummondii), Boechera X divaricarpa, and Boechera holboellii (Brassicaceae) inferred from nuclear and chloroplast molecular markers - An integrative approach	Dobes C., Mitchell-Olds T., Koch M.A.	American Journal of Botany				0	1	9	4	5	6	9	3	4	6	2	6	0	3	4	5	2	1	70	3.88889
2007	Endosperm formation in aposporous Crataegus (Rosaceae, Spiraeoideae, tribe Pyreae): Parallels to Ranunculaceae and Poaceae	Talent N., Dickinson T.A.	New Phytologist							3	7	6	4	1	3	4	5	3	0	2	4	6	5	5	58	3.86667
2015	De novo sequencing of the Hypericum perforatum L. flower transcriptome to identify potential genes that are related to plant reproduction sensu lato	Galla G., Vogel H., Sharbel T.F., Barcaccia G.	BMC Genomics															1	4	8	1	5	5	3	27	3.85714
2016	Depletion of key meiotic genes and transcriptome-wide abiotic stress reprogramming mark early preparatory events ahead of apomeiotic transition	Shah J.N., Kirioukhova O., Pawar P., Tayyab M., Mateo J.L., Johnston A.J.	Frontiers in Plant Science																0	1	6	6	8	2	23	3.83333
2006	Asexuality alone does not explain the success of clonal forms in insects with geographical parthenogenesis	Lundmark M., Saura A.	Hereditas						0	0	4	9	9	5	7	9	6	1	4	4	0	2	1	0	61	3.8125
2005	Polyploidy in Crataegus and Mespilus (Rosaceae, Maloideae): Evolutionary inferences from flow cytometry of nuclear DNA amounts	Talent N., Dickinson T.A.	Canadian Journal of Botany					0	2	6	6	7	5	3	2	3	4	3	2	6	5	2	2	6	64	3.76471
2018	The MAP3K-coding QUI-GON JINN (QGJ) gene is essential to the formation of unreduced embryo sacs in paspalum	Mancini M., Permingeat H., Colono C., Siena L., Pupilli F., Azzaro C., de Alencar Dusi D.M., de Campos Carneiro V.T., Podio M., Seijo J.G., Gonzalez A.M., Felitti S.A., Ortiz J.P.A., Leblanc O., Pessino S.C.	Frontiers in Plant Science																		0	3	7	5	15	3.75
2014	Next generation haplotyping to decipher nuclear genomic interspecific admixture in Citrus species: Analysis of chromosome 2	Curk F., Ancillo G., Garcia-Lor A., Luro F., Perrier X., Jacquemoud-Collet J.-P., Navarro L., Ollitrault P.	BMC Genetics														0	2	5	5	5	4	6	3	30	3.75
2014	Involvement of facultative apomixis in inheritance of EPSPS gene amplification in glyphosate-resistant Amaranthus palmeri	Ribeiro D.N., Pan Z., Duke S.O., Nandula V.K., Baldwin B.S., Shaw D.R., Dayan F.E.	Planta														3	5	5	5	6	3	1	2	30	3.75
2008	Evolutionary implications of self-compatibility and reproductive fitness in the apomictic Ranunculus auricomus polyploid complex (Ranunculaceae)	Horandl E.	International Journal of Plant Sciences								1	5	5	6	2	5	3	4	3	2	5	1	8	2	52	3.71429
2008	Genetic and embryological evidences of apomixis at the diploid level in Paspalum rufum support recurrent auto-polyploidization in the species	Siena L.A., Sartor M.E., Espinoza F., Quarin C.L., Ortiz J.P.A.	Sexual Plant Reproduction								0	2	4	8	3	6	3	3	3	2	4	7	3	4	52	3.71429
2009	Molecular phylogeny in Indian Citrus L. (Rutaceae) inferred through PCR-RFLP and trnL-trnF sequence data of chloroplast DNA	Jena S.N., Kumar S., Nair N.K.	Scientia Horticulturae									2	2	4	4	5	9	4	4	2	4	0	5	3	48	3.69231
2003	Heterochronic Expression of Sexual Reproductive Programs during Apomictic Development in Tripsacum	Grimanelli D., Garcia M., Kaszas E., Perotti E., Leblanc O.	Genetics			0	1	6	3	6	2	3	4	3	4	8	5	2	2	2	4	7	5	3	70	3.68421
2019	Small rna-seq reveals novel regulatory components for apomixis in paspalum notatum	Ortiz J.P.A., Leblanc O., Rohr C., Grisolia M., Siena L.A., Podio M., Colono C., Azzaro C., Pessino S.C.	BMC Genomics																			1	4	6	11	3.66667
2016	Apomixis does not affect visitation to flowers of Melastomataceae, but pollen sterility does	da Maia F.R., Varassin I.G., Goldenberg R.	Plant Biology																2	5	6	1	3	5	22	3.66667
2013	Genetic separation of autonomous endosperm formation (AutE) from the two other components of apomixis in Hieracium	Ogawa D., Johnson S.D., Henderson S.T., Koltunow A.M.G.	Plant Reproduction													1	4	4	4	4	4	6	2	4	33	3.66667
2008	Molecular phylogenetics of Alchemilla, Aphanes and Lachemilla (Rosaceae) inferred from plastid and nuclear intron and spacer DNA sequences, with comments on generic classification	Gehrke B., Brauchler C., Romoleroux K., Lundberg M., Heubl G., Eriksson T.	Molecular Phylogenetics and Evolution								0	6	5	4	4	0	2	6	6	3	4	4	4	3	51	3.64286
2014	Phylogeny of New World Paspalum (Poaceae, Panicoideae, Paspaleae) based on plastid and nuclear markers	Scataglini M.A., Zuloaga F.O., Giussani L.M., Denham S.S., Morrone O.	Plant Systematics and Evolution														2	4	3	2	4	4	4	6	29	3.625
2017	Small RNAs reflect grandparental environments in apomictic dandelion	Morgado L., Preite V., Oplaat C., Anava S., De Carvalho J.F., Rechavi O., Johannes F., Verhoeven K.J.F.	Molecular Biology and Evolution																	1	4	4	4	5	18	3.6
2010	Polyembryony in non-apomictic citrus genotypes	Aleza P., Juarez J., Ollitrault P., Navarro L.	Annals of Botany										0	2	5	3	4	3	5	4	5	3	3	6	43	3.58333
2003	Coevolution of apomixis and genome size within the genus Hypericum	Matzk F., Hammer K., Schubert I.	Sexual Plant Reproduction			2	2	4	6	7	2	3	11	4	3	3	4	3	5	3	1	1	3	1	68	3.57895
2015	When sexual meets apomict: Genome size, ploidy level and reproductive mode variation of Sorbus aria s.l. and S. austriaca (Rosaceae) in Bosnia and Herzegovina	Hajrudinovic A., Siljak-Yakovlev S., Brown S.C., Pustahija F., Bourge M., Ballian D., Bogunic F.	Annals of Botany															1	0	3	5	5	5	6	25	3.57143
2011	Origin and distribution of autopolyploids via apomixis in the alpine species Ranunculus kuepferi (Ranunculaceae)	Cosendai A.-C., Rodewald J., Horandl E.	Taxon											3	4	4	4	3	1	3	7	5	5	0	39	3.54545
2007	Genetic diversity and population differentiation of traditional fonio millet (Digitaria spp.) landraces from different agro-ecological zones of West Africa	Adoukonou-Sagbadja H., Wagner C., Dansi A., Ahlemeyer J., Dainou O., Akpagana K., Ordon F., Friedt W.	Theoretical and Applied Genetics							0	0	3	3	6	3	2	3	6	4	2	1	5	7	8	53	3.53333
2020	Chasing the apomictic factors in the ranunculus auricomus complex: Exploring gene expression patterns in microdissected sexual and apomictic ovules	Pellino M., Hojsgaard D., Horandl E., Sharbel T.F.	Genes																				2	5	7	3.5
2020	Evolutionary history and genetic diversity of apomictic allopolyploids in Hieracium s.str.: morphological versus genomic features	Chrtek J., Mraz P., Belyayev A., Pastova L., Mrazova V., Caklova P., Josefiova J., Zagorski D., Hartmann M., Jandova M., Pinc J., Fehrer J.	American Journal of Botany																				2	5	7	3.5
2018	Establishing the cell biology of apomictic reproduction in diploid Boechera stricta (Brassicaceae)	Rojek J., Kapusta M., Kozieradzka-Kiszkurno M., Majcher D., Gorniak M., Sliwinska E., Sharbel T.F., Bohdanowicz J.	Annals of Botany																		0	5	2	7	14	3.5
2006	Unique genomic configuration revealed by microsatellite DNA in polyploid dogroses, Rosa sect. Caninae	Nybom H., Esselink G.D., Werlemark G., Leus L., Vosman B.	Journal of Evolutionary Biology						0	4	3	6	6	8	4	2	4	3	5	3	2	2	2	2	56	3.5
2002	The origin of intermediate species of the genus Sorbus	Nelson-Jones E.B., Briggs D., Smith A.G.	Theoretical and Applied Genetics		0	0	3	2	1	5	4	5	4	3	5	6	6	4	5	7	3	2	3	2	70	3.5
2013	Molecular phylogenetics and taxonomy of the genus boechera and related genera (Brassicaceae: Boechereae)	Alexander P.J., Windham M.D., Beck J.B., Al-Shehbaz I.A., Allphin L., Bailey C.D.	Systematic Botany													1	3	7	2	5	6	2	2	3	31	3.44444
2006	Molecular cytogenetics and DNA sequence analysis of an apomixis-linked BAC in Paspalum simplex reveal a non pericentromere location and partial microcolinearity with rice	Calderini O., Chang S.B., De Jong H., Busti A., Paolocci F., Arcioni S., De Vries S.C., Abma-Henkens M.H.C., Lankhorst R.M.K., Donnison I.S., Pupilli F.	Theoretical and Applied Genetics						0	5	2	4	3	4	5	4	4	3	1	2	1	8	6	3	55	3.4375
2003	Genetic characterization of apospory in tetraploid Paspalum notatum based on the identification of linked molecular markers	Martinez E.J., Hopp H.E., Stein J., Ortiz J.P.A., Quarin C.L.	Molecular Breeding			0	3	2	2	5	2	3	2	7	5	4	4	5	1	3	3	5	5	4	65	3.42105
2004	Formation of Unreduced Megaspores (Diplospory) in Apomictic Dandelions (Taraxacum officinale, s.l.) Is Controlled by a Sex-Specific Dominant Locus	Van Dijk P.J., Bakx-Schotman J.M.T.	Genetics				2	3	2	3	3	5	7	2	5	6	4	3	1	3	1	3	5	3	61	3.38889
2009	Geographical parthenogenesis, genome size variation and pollen production in the arctic-alpine species Hieracium alpinum	Mraz P., Chrtek J., Singliarova B.	Botanica Helvetica									1	3	7	1	7	2	0	5	3	5	5	3	2	44	3.38462
2014	Effects of apomixis and polyploidy on diversification and geographic distribution in Amelanchier (Rosaceae)	Burgess M.B., Cushman K.R., Doucette E.T., Talent N., Frye C.T., Campbell C.S.	American Journal of Botany														1	2	3	5	5	5	3	3	27	3.375
2005	Demonstration of linkage and development of the first low-density genetic map of garlic, based on AFLP markers	Ipek M., Ipek A., Almquist S.G., Simon P.W.	Theoretical and Applied Genetics					0	1	4	10	1	1	1	7	3	5	5	5	1	3	2	3	5	57	3.35294
2019	Evaluation of polyembryony for genetic resources and efficacy of simple sequence repeat markers for the identification of nucellar and zygotic embryo-derived individuals in citrus	Woo J.-K., Park Y.C., Lee J.W., Yun S.-H., Kim M., Park S., Lee Y., Song K.J., Kim H.B.	Applied Biological Chemistry																			0	4	6	10	3.33333
2019	Differential activity of F-box genes and E3 ligases distinguishes sexual versus apomictic germline specification in Boechera	Zuhl L., Volkert C., Ibberson D., Schmidt A.	Journal of Experimental Botany																			0	5	5	10	3.33333
2019	Ovule gene expression analysis in sexual and aposporous apomictic Hypericum perforatum l. (hypericaceae) accessions	Galla G., Basso A., Grisan S., Bellucci M., Pupilli F., Barcaccia G.	Frontiers in Plant Science																			1	5	4	10	3.33333
2016	Wind or insect pollination? Ambophily in a subtropical gymnosperm Gnetum parvifolium (Gnetales)	Gong Y.-B., Yang M., Vamosi J.C., Yang H.-M., Mu W.-X., Li J.-K., Wan T.	Plant Species Biology																2	4	4	5	0	5	20	3.33333
2013	Transgenic manipulation of plant embryo sacs tracked through cell-type-specific fluorescent markers: Cell labeling, cell ablation, and adventitious embryos	Lawit S.J., Chamberlin M.A., Agee A., Caswell E.S., Albertsen M.C.	Plant Reproduction													2	3	2	5	6	2	1	4	5	30	3.33333
2013	Prospects and limits of the flow cytometric seed screen - insights from Potentilla sensu lato (Potentilleae, Rosaceae)	Dobes C., Luckl A., Hulber K., Paule J.	New Phytologist													2	3	3	4	2	5	5	2	4	30	3.33333
2010	An Andean radiation: Polyploidy in the tree genus Polylepis (Rosaceae, Sanguisorbeae)	Schmidt-Lebuhn A.N., Fuchs J., Hertel D., Hirsch H., Toivonen J., Kessler M.	Plant Biology										0	2	3	2	5	5	1	4	4	4	5	5	40	3.33333
2010	DNA markers and FCSS analyses shed light on the genetic diversity and reproductive strategy of Jatropha curcas L	Ambrosi D.G., Galla G., Purelli M., Barbi T., Fabbri A., Lucretti S., Sharbel T.F., Barcaccia G.	Diversity										0	5	4	8	2	5	6	1	2	2	3	2	40	3.33333
2009	Introgression of apomixis into sexual species is inhibited by mentor effects and ploidy barriers in the Ranunculus auricomus complex	Horandl E., Temsch E.M.	Annals of Botany									2	5	4	5	4	4	2	1	1	8	1	5	1	43	3.30769
2008	Sexuality, apomixis, ploidy levels, and genomic relationships among four Paspalum species of the subgenus Anachyris (Poaceae)	Hojsgaard D., Schegg E., Valls J.F.M., Martinez E.J., Quarin C.L.	Flora: Morphology, Distribution, Functional Ecology of Plants								0	2	1	4	0	7	1	3	4	3	5	6	7	3	46	3.28571
2004	Determination by GISH and FISH of hybrid status in Lilium	Marasek A., Hasterok R., Wiejacha K., Orlikowska T.	Hereditas				0	4	3	2	1	3	2	4	6	1	2	4	1	6	3	2	11	4	59	3.27778
2011	Floral biology and breeding system of jatropha curcas in North-Western India	Kaur K., Dhillon G.P.S., Gill R.I.S.	Journal of Tropical Forest Science											0	2	5	4	6	5	2	3	4	4	1	36	3.27273
2011	Chromosomes carrying meiotic avoidance loci in three apomictic eudicot Hieracium subgenus Pilosella species share structural features with two monocot apomicts	Okada T., Ito K., Johnson S.D., Oelkers K., Suzuki G., Houben A., Mukai Y., Koltunow A.M.	Plant Physiology											0	3	6	3	3	4	1	1	7	7	1	36	3.27273
2011	Apomictic and sexual lineages of the Potentilla argentea L. group (Rosaceae): Cytotype and molecular genetic differentiation	Paule J., Sharbel T.F., Dobes C.	Taxon											0	5	5	2	4	0	4	7	2	5	2	36	3.27273
2007	Asexuality and the coexistence of cytotypes	Kao R.H.	New Phytologist							0	3	3	5	4	1	5	5	2	3	4	4	4	3	3	49	3.26667
2003	Delineation by fluorescence in Situ hybridization of a single hemizygous chromosomal region associated with aposporous embryo sac formation in Pennisetum squamulatum and Cenchrus ciliaris	Goel S., Chen Z., Conner J.A., Akiyama Y., Hanna W.W., Ozias-Akins P.	Genetics			1	4	4	9	3	3	3	7	5	8	4	3	0	3	2	0	1	2	0	62	3.26316
2010	AFLP markers closely linked to a major gene essential for nucellar embryony (apomixis) in citrus maxima × poncirus trifoliata	Kepiro J.L., Roose M.L.	Tree Genetics and Genomes										1	0	4	3	4	1	6	2	5	4	2	7	39	3.25
2001	Inheritance of apospory in bahiagrass, Paspalum notatum	Martinez E.J., Urbani M.H., Quarin C.L., Ortiz J.P.A.	Hereditas	0	0	1	3	0	4	5	3	3	2	7	4	3	3	5	6	3	2	4	5	5	68	3.2381
2013	Epigenetic rather than genetic factors may explain phenotypic divergence between coastal populations of diploid and tetraploid Limonium spp. (Plumbaginaceae) in Portugal	Rois A.S., Rodriguez Lopez C.M., Cortinhas A., Erben M., Espirito-Santo D., Wilkinson M.J., Caperta A.D.	BMC Plant Biology													0	1	5	6	7	6	0	2	2	29	3.22222
2008	A new cytogenetic mechanism for bacterial endosymbiont-induced parthenogenesis in Hymenoptera	Adachi-Hagimori T., Miura K., Stouthamer R.	Proceedings of the Royal Society B: Biological Sciences								0	4	1	2	2	6	5	4	1	4	1	4	7	4	45	3.21429
2008	Gene expression analysis at the onset of aposporous apomixis in Paspalum notatum	Laspina N.V., Vega T., Seijo J.G., Gonzalez A.M., Martelotto L.G., Stein J., Podio M., Ortiz J.P.A., Echenique V.C., Quarin C.L., Pessino S.C.	Plant Molecular Biology								0	1	3	4	4	3	5	0	1	4	3	6	7	4	45	3.21429
2017	Molecular phylogenetics and historical biogeography of Sorbus sensu stricto (Rosaceae)	Li M., Tetsuo O.-T., Gao Y.-D., Xu B., Zhu Z.-M., Ju W.-B., Gao X.-F.	Molecular Phylogenetics and Evolution																	0	1	3	5	7	16	3.2
2017	A reference floral transcriptome of sexual and apomictic Paspalum notatum	Ortiz J.P.A., Revale S., Siena L.A., Podio M., Delgado L., Stein J., Leblanc O., Pessino S.C.	BMC Genomics																	1	3	4	6	2	16	3.2
2017	Biogeographical, ecological and ploidy variation in related asexual and sexual Limonium taxa (Plumbaginaceae)	Caperta A.D., Castro S., Loureiro J., Rois A.S., Conceicao S., Costa J., Rhazi L., Espirito Santo D., Arsenio P.	Botanical Journal of the Linnean Society																	0	6	4	2	4	16	3.2
2012	Sporophytic ovule tissues modulate the initiation and progression of apomixis in Hieracium	Tucker M.R., Okada T., Johnson S.D., Takaiwa F., Koltunow A.M.G.	Journal of Experimental Botany												0	4	6	4	2	3	2	4	1	6	32	3.2
2007	A genetic map of tetraploid Paspalum notatum Flügge (bahiagrass) based on single-dose molecular markers	Stein J., Pessino S.C., Martinez E.J., Rodriguez M.P., Siena L.A., Quarin C.L., Ortiz J.P.A.	Molecular Breeding							0	1	2	1	6	6	5	4	2	2	2	5	6	3	3	48	3.2
2002	Chromosome numbers and microsporogenesis in Brachiaria brizantha (Gramineae)	Mendes-Bonato A.B., Pagliarini M.S., Forli F., Borges Do Valle C., De Oliveira Penteado M.I.	Euphytica		1	3	1	2	6	6	6	7	8	5	5	0	1	2	4	2	1	2	1	1	64	3.2
2015	Karyotype evolution in apomictic Boechera and the origin of the aberrant chromosomes	Mandakova T., Schranz M.E., Sharbel T.F., De Jong H., Lysak M.A.	Plant Journal															3	2	5	3	3	5	1	22	3.14286
2013	Recombination within the apospory specific genomic region leads to the uncoupling of apomixis components in Cenchrus ciliaris	Conner J.A., Gunawan G., Ozias-Akins P.	Planta													1	3	4	5	6	0	5	3	1	28	3.11111
2003	Genetic structure of a population sample of apomictic dandelions	Van Der Hulst R.G.M., Mes T.H.M., Falque M., Stam P., Den Nijs J.C.M., Bachmann K.	Heredity			1	4	1	4	4	6	3	4	2	4	3	3	3	3	3	3	1	4	3	59	3.10526
2001	Reproductive development in apomictic populations of Arabis holboellii (Brassicaceae)	Naumova T.N., Van der Laak J., Osadtchiy J., Matzk F., Kravtchenko A., Bergervoet J., Ramulu K.S., Boutilier K.	Sexual Plant Reproduction	0	0	5	3	1	4	4	1	8	6	2	3	5	1	6	2	3	2	5	2	2	65	3.09524
2001	The chromosome segment related to apomixis in Paspalum simplex is homoeologous to the telomeric region of the long arm of rice chromosome 12	Pupilli F., Labombarda P., Caceres M.E., Quarin C.L., Arcioni S.	Molecular Breeding	4	1	4	6	2	4	2	1	2	4	4	4	4	3	4	4	3	1	3	3	2	65	3.09524
2011	Tetraploid bahiagrass hybrids: Breeding technique, genetic variability and proportion of heterotic hybrids	Acuna C.A., Blount A.R., Quesenberry K.H., Kenworthy K.E., Hanna W.W.	Euphytica											0	0	2	1	5	3	6	3	6	6	2	34	3.09091
2010	Effects of plant sex on range distributions and allocation to reproduction	Johnson M.T.J., Smith S.D., Rausher M.D.	New Phytologist										1	7	3	2	3	4	4	7	1	2	3	0	37	3.08333
2004	Comparative mapping reveals partial conservation of synteny at the apomixis locus in Paspalum spp.	Pupilli F., Martinez E.J., Busti A., Calderini O., Quarin C.L., Arcioni S.	Molecular Genetics and Genomics				1	1	3	2	3	2	2	3	5	3	4	4	4	1	3	6	5	3	55	3.05556
2021	Taxonomic revision of the threatened african genus pseudohydrosme engl. (araceae), with p. ebo, a new, critically endangered species from ebo, cameroon	Cheek M., Tchiengue B., Van der Burgt X.	PeerJ																					3	3	3
2021	Genetic diversity and structure of apomictic and sexually reproducing lindera species (Lauraceae) in Japan	Nakamura M., Nanami S., Okuno S., Hirota S.K., Matsuo A., Suyama Y., Tokumoto H., Yoshihara S., Itoh A.	Forests																					3	3	3
2021	A drought-driven model for the evolution of obligate apomixis in ferns: evidence from pellaeids (Pteridaceae)	Grusz A.L., Windham M.D., Picard K.T., Pryer K.M., Schuettpelz E., Haufler C.H.	American Journal of Botany																					3	3	3
2020	Genes modulating the increase in sexuality in the facultative diplosporous grass eragrostis curvula under water stress conditions	Selva J.P., Zappacosta D., Carballo J., Rodrigo J.M., Bellido A., Gallo C.A., Gallardo J., Echenique V.	Genes																				0	6	6	3
2020	Can we use gene-editing to induce apomixis in sexual plants?	Scheben A., Hojsgaard D.	Genes																				1	5	6	3
2020	Effects of Temperature Treatments on Cytosine-Methylation Profiles of Diploid and Autotetraploid Plants of the Alpine Species Ranunculus kuepferi (Ranunculaceae)	Syngelaki E., Schinkel C.C.F., Klatt S., Horandl E.	Frontiers in Plant Science																				3	3	6	3
2020	Coexpression and Transcriptome analyses identify active Apomixis-related genes in Paspalum notatum leaves	De Oliveira F.A., Vigna B.B.Z., Da Silva C.C., Favero A.P., De Matta F.P., Azevedo A.L.S., De Souza A.P.	BMC Genomics																				3	3	6	3
2019	A Portion of the Apomixis Locus of Paspalum Simplex is Microsyntenic with an Unstable Chromosome Segment Highly Conserved Among Poaceae	Galla G., Siena L.A., Ortiz J.P.A., Baumlein H., Barcaccia G., Pessino S.C., Bellucci M., Pupilli F.	Scientific Reports																			1	5	3	9	3
2019	Characterization and discovery of miRNA and miRNA targets from apomictic and sexual genotypes of Eragrostis curvula	Garbus I., Selva J.P., Pasten M.C., Bellido A.M., Carballo J., Albertini E., Echenique V.	BMC Genomics																			0	3	6	9	3
2019	Evolutionary history of the buildup and breakdown of the heterostylous syndrome in Plumbaginaceae	Costa J., Torices R., Barrett S.C.H.	New Phytologist																			3	2	4	9	3
2019	Genetic distance and the relationship with heterosis and reproductive behavior in tetraploid bahiagrass hybrids	Marcon F., Martinez E.J., Rodriguez G.R., Zilli A.L., Brugnoli E.A., Acuna C.A.	Molecular Breeding																			1	6	2	9	3
2019	Genetic mapping with allele dosage information in tetraploid Urochloa decumbens (stapf) R. D. Webster reveals insights into spittlebug (Notozulia entreriana berg) resistance	Ferreira R.C.U., Lara L.A.D.C., Chiari L., Barrios S.C.L., do Valle C.B., Valerio J.R., Torres F.Z.V., Garcia A.A.F., de Souza A.P.	Frontiers in Plant Science																			2	4	3	9	3
2018	The vesicle trafficking regulator PN-SCD1 is demethylated and overexpressed in florets of apomictic Paspalum notatum genotypes	Bocchini M., Galla G., Pupilli F., Bellucci M., Barcaccia G., Ortiz J.P.A., Pessino S.C., Albertini E.	Scientific Reports																		1	1	8	2	12	3
2018	Assembly of the boechera retrofracta genome and evolutionary analysis of apomixis-associated genes	Kliver S., Rayko M., Komissarov A., Bakin E., Zhernakova D., Prasad K., Rushworth C., Baskar R., Smetanin D., Schmutz J., Rokhsar D.S., Mitchell-Olds T., Grossniklaus U., Brukhin V.	Genes																		1	4	5	2	12	3
2018	Unexpectedly high genetic diversity and divergence among populations of the apomictic Neotropical tree Miconia albicans	Dias A.C.C., Serra A.C., Sampaio D.S., Borba E.L., Bonetti A.M., Oliveira P.E.	Plant Biology																		2	1	3	6	12	3
2017	Co-occurrence of related asexual, but not sexual, lineages suggests that reproductive interference limits coexistence	Whitton J., Sears C.J., Maddison W.P.	Proceedings of the Royal Society B: Biological Sciences																	0	1	4	3	7	15	3
2017	Temporal and spatial expression of genes involved in DNA methylation during reproductive development of sexual and apomictic Eragrostis curvula	Selva J.P., Siena L., Rodrigo J.M., Garbus I., Zappacosta D., Romero J.R., Ortiz J.P.A., Pessino S.C., Leblanc O., Echenique V.	Scientific Reports																	0	0	4	6	5	15	3
2017	Widespread generalist clones are associated with range and niche expansion in allopolyploids of Pacific Northwest Hawthorns (Crataegus L.)	Coughlan J.M., Han S., Stefanovic S., Dickinson T.A.	Molecular Ecology																	0	2	3	3	7	15	3
2016	Interspecific hybrids between paspalum plicatulum and P. Oteroi: A key tool for forage breeding	Novo P.E., Valls J.F.M., Galdeano F., Honfi A.I., Espinoza F., Quarin C.L.	Scientia Agricola																1	3	1	4	6	3	18	3
2016	Phylogenetic insights into Chinese Rubus (Rosaceae) from multiple chloroplast and nuclear DNAs	Wang Y., Chen Q., Chen T., Tang H., Liu L., Wang X.	Frontiers in Plant Science																0	0	1	8	3	6	18	3
2015	Taxonomic revision of Sorbus subgenus Aria occurring in the Czech Republic	Lepsi M., Lepsi P., Koutecky P., Bila J., Vit P.	Preslia															1	5	6	1	4	2	2	21	3
2014	The LOSS OF APOMEIOSIS (LOA) locus in Hieracium praealtum can function independently of the associated large-scale repetitive chromosomal structure	Kotani Y., Henderson S.T., Suzuki G., Johnson S.D., Okada T., Siddons H., Mukai Y., Koltunow A.M.G.	New Phytologist														2	3	3	3	1	5	3	4	24	3
2012	Characterization of genomic sequence showing strong association with polyembryony among diverse Citrus species and cultivars, and its synteny with Vitis and Populus	Nakano M., Shimada T., Endo T., Fujii H., Nesumi H., Kita M., Ebina M., Shimizu T., Omura M.	Plant Science												1	2	1	2	7	3	3	3	5	3	30	3
2010	Doubling the chromosome number of bahiagrass via tissue culture	Quesenberry K.H., Dampier J.M., Lee Y.Y., Smith R.L., Acuna C.A.	Euphytica										0	4	3	2	3	4	3	2	4	6	3	2	36	3
2003	Quantification of progeny classes in two facultatively apomictic accessions of Hieracium	Bicknell R.A., Lambie S.C., Butler R.C.	Hereditas			0	2	3	6	6	3	2	1	7	2	1	3	4	4	1	5	3	3	1	57	3
2002	A cytotaxonomic survey of the pteridophyta of Australia	Tindale M.D., Roy S.K.	Australian Systematic Botany		0	0	1	2	3	3	6	1	3	1	5	8	5	4	6	3	1	2	3	3	60	3
2011	Evolution of the apomixis transmitting chromosome in Pennisetum	Akiyama Y., Goel S., Conner J.A., Hanna W.W., Yamada-Akiyama H., Ozias-Akins P.	BMC Evolutionary Biology											0	1	3	2	5	4	2	1	8	4	2	32	2.90909
2011	Species relationships and farina evolution in the cheilanthoid fern genus Argyrochosma (Pteridaceae)	Sigel E.M., Windham M.D., Huiet L., Yatskievych G., Pryer K.M.	Systematic Botany											0	4	4	3	4	8	1	1	1	4	2	32	2.90909
2011	Ploidy levels and reproductive behaviour in natural populations of five Paspalum species	Sartor M.E., Quarin C.L., Urbani M.H., Espinoza F.	Plant Systematics and Evolution											0	0	3	3	2	2	6	3	6	3	4	32	2.90909
2011	Apospory appears to accelerate onset of meiosis and sexual embryo sac formation in sorghum ovules	Carman J.G., Jamison M., Elliott E., Dwivedi K.K., Naumova T.N.	BMC Plant Biology											3	3	2	3	3	2	1	2	3	7	3	32	2.90909
2013	Jatropha curcas L. (Euphorbiaceae) exhibits a mixed mating system, high correlated mating and apomixis	Bressan E.A., Sebbenn A.M., Ferreira R.R., Lee T.S.G., Figueira A.	Tree Genetics and Genomes													0	1	4	7	2	4	7	1	0	26	2.88889
2006	Patterns of recurrent evolution and geographic parthenogenesis within apomictic polyploid Easter daises (Townsendia hookeri)	Thompson S.L., Whitton J.	Molecular Ecology						0	0	7	1	6	5	1	5	3	4	2	2	4	4	1	1	46	2.875
2002	Identification of citrus hybrids through the combination of leaf apex morphology and SSR markers	De Oliveira A.C., Novac Garcia A., Cristofani M., Machado M.A.	Euphytica		0	0	0	2	3	5	4	3	3	6	2	2	3	3	2	3	2	2	9	3	57	2.85
2009	Analysis of expressed sequence tags in apomictic guineagrass (Panicum maximum)	Yamada-Akiyama H., Akiyama Y., Ebina M., Xu Q., Tsuruta S.-i., Yazaki J., Kishimoto N., Kikuchi S., Takahara M., Takamizo T., Sugita S.-i., Nakagawa H.	Journal of Plant Physiology									0	3	4	5	5	5	2	0	3	1	3	5	1	37	2.84615
2016	Generation of an integrated Hieracium genomic and transcriptomic resource enables exploration of small RNA pathways during apomixis initiation	Rabiger D.S., Taylor J.M., Spriggs A., Hand M.L., Henderson S.T., Johnson S.D., Oelkers K., Hrmova M., Saito K., Suzuki G., Mukai Y., Carroll B.J., Koltunow A.M.G.	BMC Biology																0	3	2	3	4	5	17	2.83333
2004	Poor sexual reproduction on the distribution limit of the rare tree Sorbus torminalis	Rasmussen K.K., Kollmann J.	Acta Oecologica				2	1	3	7	2	2	2	1	5	4	1	5	7	1	1	1	3	3	51	2.83333
2005	Biogeographic distribution of polyploidy and B chromosomes in the apomictic Boechera holboellii complex	Sharbel T.F., Mitchell-Olds T., Dobes C., Kantama L., De Jong H.	Cytogenetic and Genome Research					2	5	4	1	5	4	3	2	4	1	5	3	3	3	1	2	0	48	2.82353
2006	Asexual reproduction in a close relative of Arabidopsis: A genetic investigation of apomixis in Boechera (Brassicaceae)	Schranz M.E., Kantama L., De Jong H., Mitchell-Olds T.	New Phytologist						0	4	3	5	5	1	6	5	2	5	2	1	1	2	2	1	45	2.8125
2001	Apospory and parthenogenesis may be uncoupled in Poa pratensis: A cytological investigation	Albertini E., Porceddu A., Ferranti F., Reale L., Barcaccia G., Romano B., Falcinelli M.	Sexual Plant Reproduction	1	0	2	4	3	6	4	2	2	4	1	2	3	4	6	2	3	1	5	2	2	59	2.80952
2017	Bdelloid rotifers: ‘sleeping beauties’ and ‘evolutionary scandals’, but not only	Ricci C.	Hydrobiologia																	3	3	3	2	3	14	2.8
2017	Pistil transcriptome analysis to disclose genes and gene products related to aposporous apomixis in Hypericum perforatum L.	Galla G., Zenoni S., Avesani L., Altschmied L., Rizzo P., Sharbel T.F., Barcaccia G.	Frontiers in Plant Science																	1	0	5	4	4	14	2.8
2012	Tibouchina pulchra (Melastomataceae): Reproductive biology of a tree species at two sites of an elevational gradient in the Atlantic rainforest in Brazil	Brito V.L.G., Sazima M.	Plant Systematics and Evolution												0	1	0	2	6	4	5	0	3	7	28	2.8
2002	Diploid and autotetraploid sexuals and their relationships to apomicts in the Ranunculus cassubicus group: Insights from DNA content and isozyme variation	Horandl E., Greilhuber J.	Plant Systematics and Evolution		1	0	3	3	8	3	6	4	3	2	3	3	2	1	2	0	3	2	6	1	56	2.8
2013	Genome size expansion and the relationship between nuclear DNA content and spore size in the Asplenium monanthes fern complex (Aspleniaceae)	Dyer R.J., Pellicer J., Savolainen V., Leitch I.J., Schneider H.	BMC Plant Biology													0	2	3	6	3	2	2	4	3	25	2.77778
2013	The conserved chimeric transcript UPGRADE2 is associated with unreduced pollen formation and is exclusively found in apomictic Boechera species	Mau M., Corral J.M., Vogel H., Melzer M., Fuchs J., Kuhlmann M., de Storme N., Geelen D., Sharbel T.F.	Plant Physiology													1	1	5	2	3	1	4	4	4	25	2.77778
2013	Computational identification of conserved microRNAs and their putative targets in the Hypericum perforatum L. flower transcriptome	Galla G., Volpato M., Sharbel T.F., Barcaccia G.	Plant Reproduction													2	1	4	5	2	1	5	1	4	25	2.77778
2009	Reproductive biology of the andromonoecious Cucumis melo subsp. agrestis (Cucurbitaceae)	Kouonon L.C., Jacquemart A.-L., Zoro Bi A.I., Bertin P., Baudoin J.-P., Dje Y.	Annals of Botany									0	2	3	2	1	4	4	7	6	1	3	0	3	36	2.76923
2018	Identification of microRNAs involved in lipid biosynthesis and seed size in developing sea buckthorn seeds using high-throughput sequencing	Ding J., Ruan C., Guan Y., Krishna P.	Scientific Reports																		2	4	2	3	11	2.75
2018	Comparative transcriptome analysis of the wild-type model apomict Hieracium praealtum and its loss of parthenogenesis (lop) mutant	Brauning S., Catanach A., Lord J.M., Bicknell R., Macknight R.C.	BMC Plant Biology																		0	3	6	2	11	2.75
2018	Arabinogalactan proteins: Immunolocalization in the developing ovary of a facultative apomict Fragaria x ananassa (Duch.)	Leszczuk A., Szczuka E.	Plant Physiology and Biochemistry																		2	5	1	3	11	2.75
2018	Structure, target-specificity and expression of PN_LNC_N13, a long non-coding RNA differentially expressed in apomictic and sexual Paspalum notatum	Ochogavia A., Galla G., Seijo J.G., Gonzalez A.M., Bellucci M., Pupilli F., Barcaccia G., Albertini E., Pessino S.	Plant Molecular Biology																		1	1	4	5	11	2.75
2006	The evolution of unisexuality in Calligrapha leaf beetles: Molecular and ecological insights on multiple origins via interspecific hybridization	Gomez-Zurita J., Funk D.J., Vogler A.P.	Evolution						1	4	3	8	1	2	3	3	4	3	4	1	3	2	1	1	44	2.75
2004	Interspecific hybridization among Hieracium species in New Zealand: Evidence from flow cytometry	Morgan-Richards M., Trewick S.A., Chapman H.M., Krahulcova A.	Heredity				0	0	2	8	0	6	2	1	0	2	4	3	4	3	2	4	3	5	49	2.72222
2015	Automixis in Artemia: Solving a century-old controversy	Nougue O., Rode N.O., Jabbour-zahab R., Segard A., Chevin L.-M., Haag C.R., Lenormand T.	Journal of Evolutionary Biology															1	4	2	3	2	0	7	19	2.71429
2015	Heterosis and expressivity of apospory in tetraploid bahiagrass hybrids	Zilli A.L., Brugnoli E.A., Marcon F., Billa M.B., Rios E.F., Martinez E.J., Acuna C.A.	Crop Science															0	2	2	2	5	4	4	19	2.71429
2019	A Plant-Specific TGS1 Homolog Influences Gametophyte Development in Sexual Tetraploid Paspalum notatum Ovules	Colono C., Ortiz J.P.A., Permingeat H.R., Souza Canada E.D., Siena L.A., Spoto N., Galdeano F., Espinoza F., Leblanc O., Pessino S.C.	Frontiers in Plant Science																			0	3	5	8	2.66667
2019	Versatility of reproductive modes and ploidy level interactions in Sorbus s.l. (Malinae, Rosaceae)	Lepsi M., Koutecky P., Noskova J., Lepsi P., Urfus T., Rich T.C.G.	Botanical Journal of the Linnean Society																			1	1	6	8	2.66667
2019	An update and reassessment of fern and lycophyte diversity data in the Japanese Archipelago	Ebihara A., Nitta J.H.	Journal of Plant Research																			1	6	1	8	2.66667
2019	A little bit of sex prevents mutation accumulation even in apomictic polyploid plants	Hodac L., Klatt S., Hojsgaard D., Sharbel T.F., Horandl E.	BMC Evolutionary Biology																			0	4	4	8	2.66667
2019	Reproductive strategies of Lessonia berteroana (Laminariales, Phaeophyceae) gametophytes from Chile: Apogamy, parthenogenesis and cross-fertility with L. spicata	Muller D.G., Murua P., Westermeier R.	Journal of Applied Phycology																			2	3	3	8	2.66667
2016	Recent and dynamic transposable elements contribute to genomic divergence under asexuality	Ferreira de Carvalho J., de Jager V., van Gurp T.P., Wagemaker N.C.A.M., Verhoeven K.J.F.	BMC Genomics																0	2	1	3	7	3	16	2.66667
2016	Between sexual and apomictic: Unexpectedly variable sporogenesis and production of viable polyhaploids in the pentaploid fern of the Dryopteris affinis agg. (Dryopteridaceae)	Ekrt L., Koutecky P.	Annals of Botany																2	1	4	3	2	4	16	2.66667
2016	Phylogeography and modes of reproduction in diploid and tetraploid halophytes of Limonium species (Plumbaginaceae): Evidence for a pattern of geographical parthenogenesis	Rois A.S., Sadio F., Paulo O.S., Teixeira G., Paes A.P., Espirito-Santo D., Sharbel T.F., Caperta A.D.	Annals of Botany																0	2	4	3	3	4	16	2.66667
2013	Anatomy of ovary and ovule in dandelions (Taraxacum, Asteraceae)	Musial K., Plachno B.J., Swiatek P., Marciniuk J.	Protoplasma													2	4	3	3	3	1	2	4	2	24	2.66667
2004	Genetic diversity in sexual diploid and apomictic tetraploid populations of Paspalum notatum situated in sympatry or allopatry	Daurelio L.D., Espinoza F., Quarin C.L., Pessino S.C.	Plant Systematics and Evolution				0	2	1	3	4	6	2	6	4	4	2	1	1	1	3	4	2	2	48	2.66667
2004	Population genetic structure of a colonising, triploid weed, Hieracium lepidulum	Chapman H., Robson B., Pearson M.L.	Heredity				0	1	3	5	5	4	4	4	3	6	3	2	3	1	2	0	1	1	48	2.66667
2008	The structure of the agamic complex of Hieracium subgen. Pilosella in the Šumava Mts and its comparison with other regions in Central Europe	Krahulec F., Krahulcova A., Fehrer J., Brautigam S., Schuhwerk F.	Preslia								0	2	2	4	4	2	5	3	1	2	1	2	4	5	37	2.64286
2014	Increased apomixis expression concurrent with genetic and epigenetic variation in a newly synthesized Eragrostis curvula polyploid	Zappacosta D.C., Ochogavia A.C., Rodrigo J.M., Romero J.R., Meier M.S., Garbus I., Pessino S.C., Echenique V.C.	Scientific Reports														1	1	3	3	0	5	4	4	21	2.625
2014	Biogeographic variation in genetic variability, apomixis expression and ploidy of St. John's wort (Hypericum perforatum) across its native and introduced range	Molins M.P., Corral J.M., Aliyu O.M., Koch M.A., Betzin A., Maron J.L., Sharbel T.F.	Annals of Botany														2	4	3	3	1	4	3	1	21	2.625
2014	Analysis of variation for apomictic reproduction in diploid Paspalum rufum	Delgado L., Galdeano F., Sartor M.E., Quarin C.L., Espinoza F., Ortiz J.P.A.	Annals of Botany														0	0	2	0	3	6	4	6	21	2.625
2004	Distribution, phenology and demography of sympatric sexual and asexual dandelions (Taraxacum officinale s.l.): Geographic parthenogenesis on a small scale	Verduijn M.H., Van Dijk P.J., Van Damme J.M.M.	Biological Journal of the Linnean Society				1	1	4	1	3	3	3	3	2	1	1	3	5	1	5	5	4	1	47	2.61111
2004	Genetic diversity revealed in the apomictic fruit species Garcinia mangostana L. (mangosteen)	Ramage C.M., Sando L., Peace C.P., Carroll B.J., Drew R.A.	Euphytica				0	3	1	4	3	1	3	4	2	6	3	1	3	2	4	1	5	1	47	2.61111
2017	Proteogenomic analysis greatly expands the identification of proteins related to reproduction in the apogamous fern Dryopteris affinis ssp. affinis	Grossmann J., Fernandez H., Chaubey P.M., Valdes A.E., Gagliardini V., Canal M.J., Russo G., Grossniklaus U.	Frontiers in Plant Science																	1	4	3	3	2	13	2.6
2007	Phenomenon of polyembryony. Genetic heterogeneity of seeds	Batygina T.B., Vinogradova G.Yu.	Russian Journal of Developmental Biology							0	0	0	4	3	5	4	2	1	2	7	4	3	1	3	39	2.6
2003	Identification of differentially expressed cDNA sequences in ovaries of sexual and apomictic plants of Brachiaria brizantha	Rodrigues J.C.M., Cabral G.B., Dusi D.M.A., De Mello L.V., Rigden D.J., Carneiro V.T.C.	Plant Molecular Biology			0	1	3	3	5	1	2	4	4	5	5	4	2	0	2	2	1	4	1	49	2.57895
2015	Genotypic diversity of apomictic microspecies of the Taraxacum scanicum group (Taraxacum sect. Erythrosperma)	Majesky L., Vasut R.J., Kitner M.	Plant Systematics and Evolution															2	1	6	2	3	3	1	18	2.57143
2001	Is supernumerary chromatin involved in gametophytic apomixis of polyploid plants?	Roche D., Hanna W.W., Ozias-Akins P.	Sexual Plant Reproduction	1	2	4	4	3	7	7	3	3	3	3	4	2	1	1	1	2	1	1	0	1	54	2.57143
2013	Evolution of cryptic gene pools in Hypericum perforatum: the influence of reproductive system and gene flow	Koch M.A., Scheriau C., Betzin A., Hohmann N., Sharbel T.F.	Annals of Botany													1	2	6	2	5	1	3	1	2	23	2.55556
2004	The role of tetraploids in the sexual-asexual cycle in dandelions (Taraxacum)	Verduijn M.H., Van Dijk P.J., Van Damme J.M.M.	Heredity				0	3	4	2	1	7	3	1	2	2	2	3	2	4	3	1	4	2	46	2.55556
2011	Characterization of retrotransposon sequences expressed in inflorescences of apomictic and sexual Paspalum notatum plants	Ochogavia A.C., Seijo J.G., Gonzalez A.M., Podio M., Silveira E.D., Lacerda A.L.M., de Campos Carneiro V.T., Ortiz J.P.A., Pessino S.C.	Sexual Plant Reproduction											1	4	3	3	1	1	2	3	3	4	3	28	2.54545
2011	Interspecific tetraploid hybrids between two forage grass species: Sexual Paspalum plicatulum and apomictic P. guenoarum	Aguilera P.M., Sartor M.E., Galdeano F., Espinoza F., Quarin C.L.	Crop Science											0	1	2	1	2	4	4	2	2	6	4	28	2.54545
2011	Biosystematic study of the diploid-polyploid Pilosella alpicola group with variation in breeding system: Patterns and processes	Singliarova B., Hodalova I., Mraz P.	Taxon											2	2	6	2	2	4	2	1	4	2	1	28	2.54545
2007	Actin-filament-dependent remodeling of the vacuole in cultured mesophyll protoplasts	Sheahan M.B., Rose R.J., McCurdy D.W.	Protoplasma							0	2	4	6	3	2	4	4	4	1	3	1	2	2	0	38	2.53333
2001	Dynamics of callose deposition and β-1,3-glucanase expression during reproductive events in sexual and apomictic Hieracium	Tucker M.R., Paech N.A., Willemse M.T.M., Koltunow A.M.G.	Planta	1	0	7	1	3	1	2	4	5	3	6	0	1	2	2	1	3	5	2	1	3	53	2.52381
2001	Evidence for a switch in the reproductive biology of rubus vidence for a switch in the reproductive biology of Rubus alceifolius (Rosaceae) towards apomixis, between its native range and its area of introduction	Amsellem L., Noyer J.-L., Hossaert-Mckey M.	American Journal of Botany	0	0	2	2	3	5	4	5	1	3	2	5	3	3	1	3	4	2	2	3	0	53	2.52381
2020	Haploidy in tobacco induced by psasgr-bbml transgenes via parthenogenesis	Zhang Z., Conner J., Guo Y., Ozias-Akins P.	Genes																				0	5	5	2.5
2020	Insights into the cytotype and reproductive puzzle of Cotoneaster integerrimus in the Western Carpathians	Mackova L., Noskova J., Durisova L., Urfus T.	Plant Systematics and Evolution																				0	5	5	2.5
2018	Contribution of additive and dominance effects on agronomical and nutritional traits, and multivariate selection on Urochloa spp. hybrids	Matias F.I., Barrios S.C.L., Bearari L.M., Meireles K.G.X., Mateus R.G., Do Amaral P.N.C., Alves G.F., Do Valle C.B., Fritsche-Neto R.	Crop Science																		0	3	3	4	10	2.5
2018	Climatic differentiation in polyploid apomictic Ranunculus auricomus complex in Europe	Paule J., Dunkel F.G., Schmidt M., Gregor T.	BMC Ecology																		1	3	2	4	10	2.5
2010	Genetic diversity and population structure analysis of the tropical pasture grass Brachiaria humidicola based on microsatellites, cytogenetics, morphological traits, and geographical origin	Jungmann L., Vigna B.B.Z., Boldrini K.R., Sousa A.C.B., Do Valle C.B., Resende R.M.S., Pagliarini M.S., Zucchi M.I., De Souza A.P.	Genome										0	2	1	2	3	3	4	4	1	6	0	4	30	2.5
2010	Cladistic analysis of morphological characters in Hypericum (Hypericaceae)	Nurk N.M., Blattner F.R.	Taxon										0	1	3	7	2	3	3	0	3	0	3	5	30	2.5
2004	Chromosome numbers and reproductive systems in selected species of Hieracium and Pilosella (Asteraceae) from Romania	Mraz P., Szelag Z.	Annales Botanici Fennici				3	4	6	5	2	2	2	5	0	3	0	1	4	1	2	4	1	0	45	2.5
2015	High heterozygosity and phenotypic variation of zoids in apomictic Ulva prolifera (Ulvophyceae) from brackish environments	Ogawa T., Ohki K., Kamiya M.	Aquatic Botany															0	4	3	2	5	1	2	17	2.42857
2008	Interspecific hybridization and apomixis between Phytophthora capsici and Phytophthora tropicalis	Donahoo R.S., Lamour K.H.	Mycologia								1	0	0	4	8	2	5	3	5	2	1	0	1	2	34	2.42857
2005	Microsporogenesis in tetraploid accessions of Brachiaria nigropedata (Ficalho & Hiern) Stapf (Gramineae)	Utsunomiya K.S., Pagliarini M.S., Borges Do Valle C.	Biocell					0	2	3	5	6	6	4	3	0	1	3	4	0	3	0	1	0	41	2.41176
2017	De novo transcriptome sequencing and assembly from apomictic and sexual Eragrostis curvula genotypes	Garbus I., Romero J.R., Selva J.P., Pasten M.C., Chinestra C., Carballo J., Zappacosta D.C., Echenique V.	PLoS ONE																	1	0	4	3	4	12	2.4
2017	Pollination and breeding system of the enigmatic South African parasitic plant Mystropetalon thomii (Mystropetalaceae): rodents welcome, but not needed	Hobbhahn N., Steenhuisen S.-L., Olsen T., Midgley J.J., Johnson S.D.	Plant Biology																	1	2	4	2	3	12	2.4
2017	Molecular evidence for natural hybridization between cotoneaster dielsianus and c. Glaucophyllus	Li M., Chen S., Zhou R., Fan Q., Li F., Liao W.	Frontiers in Plant Science																	0	3	3	2	4	12	2.4
2012	There is no diploid apomict among Czech Sorbus species: A biosystematic revision of S. eximia and discovery of S. barrandienica	Vit P., Lepsi M., Lepsi P.	Preslia												4	3	3	4	2	4	1	1	0	2	24	2.4
2002	An AFLP marker tightly linked to apomixis reveals hemizygosity in a portion of the apomixis-controlling locus in Paspalum simplex	Labombarda P., Busti A., Caceres M.E., Pupilli F., Arcioni S.	Genome		0	1	6	3	5	1	0	5	4	2	3	4	4	0	1	1	0	5	3	0	48	2.4
2002	Evolution of morphological diversity and resin secretion in flowers of Clusia (Clusiaceae): Insights from ITS sequence variation	Gustafsson M.H.G., Bittrich V.	Nordic Journal of Botany		1	1	2	2	3	1	2	1	4	7	3	5	0	0	4	3	1	5	2	1	48	2.4
2009	A continent-wide clone: Population genetic variation of the invasive plant hieracium aurantiacum (orange hawkweed, Asteraceae) in North America	Loomis E.S., Fishman L.	International Journal of Plant Sciences									0	2	4	5	0	2	4	0	3	3	0	2	6	31	2.38462
2001	Isolation of cDNA clones differentially expressed in flowers of apomictic and sexual Paspalum notatum	Pessino S.C., Espinoza F., Martinez E.J., Ortiz J.P.A., Valle E.M., Quarin C.L.	Hereditas	1	1	4	2	3	4	5	1	2	2	2	1	5	2	1	2	2	1	2	4	3	50	2.38095
2014	PnTgs1-like expression during reproductive development supports a role for RNA methyltransferases in the aposporous pathway	Siena L.A., Ortiz J.P.A., Leblanc O., Pessino S.	BMC Plant Biology														0	0	1	2	3	5	4	4	19	2.375
2006	Comparative physical mapping of the apospory-specific genomic region in two apomictic grasses: Pennisetum squamulatum and Cenchrus ciliaris	Goel S., Chen Z., Akiyama Y., Conner J.A., Basu M., Gualtieri G., Hanna W.W., Ozias-Akins P.	Genetics						2	1	3	1	3	5	2	6	2	0	6	0	0	2	2	3	38	2.375
2019	Difference in reproductive mode rather than ploidy explains niche differentiation in sympatric sexual and apomictic populations of Potentilla puberula	Alonso-Marcos H., Nardi F.D., Scheffknecht S., Tribsch A., Hulber K., Dobes C.	Ecology and Evolution																			1	3	3	7	2.33333
2019	Can obligate apomixis and more stable reproductive assurance explain the distributional successes of asexual triploids in Hieracium alpinum (Asteraceae)?	Mraz P., Zdvorak P., Hartmann M., Stefanek M., Chrtek J.	Plant Biology																			1	3	3	7	2.33333
2019	Reciprocal hybridization between diploid Ficaria calthifolia and tetraploid Ficaria verna subsp. verna: evidence from experimental crossing, genome size and molecular markers	Popelka O., Sochor M., Duchoslav M.	Botanical Journal of the Linnean Society																			1	2	4	7	2.33333
2019	Genetic improvement of dominant tropical Indian range grasses	Roy A.K., Malaviya D.R., Kaushal P.	Range Management and Agroforestry																			0	6	1	7	2.33333
2013	Reproductive differentiation into sexual and apomictic polyploid cytotypes in Potentilla puberula (Potentilleae, Rosaceae)	Dobes C., Milosevic A., Prohaska D., Scheffknecht S., Sharbel T.F., Hulber K.	Annals of Botany													0	0	2	1	3	7	5	1	2	21	2.33333
2010	Self-fertility and polyembryony in South American yellow trumpet trees (Handroanthus chrysotrichus and H. ochraceus, Bignoniaceae): A histological study of postpollination events	Bittencourt N.S., Moraes C.I.G.	Plant Systematics and Evolution										1	1	2	6	2	0	4	3	1	3	2	3	28	2.33333
2004	Is the aneuploid chromosome in an apomictic Boechera holboellii a genuine B chromosome?	Sharbel T.F., Voigt M.-L., Mitchell-Olds T., Kantama L., De Jong H.	Cytogenetic and Genome Research				2	2	5	5	1	5	2	2	2	3	1	4	1	3	1	1	1	1	42	2.33333
2004	A genetic linkage map of the diplosporous chromosomal region in Taraxacum officinale (common dandelion, Asteraceae)	Vijverberg K., Van Der Hulst R.G.M., Lindhout P., Van Dijk P.J.	Theoretical and Applied Genetics				3	1	5	4	2	3	2	1	4	2	1	2	4	0	1	2	2	3	42	2.33333
2009	Sorbus portae-bohemicae and Sorbus albensis, two new endemic apomictic species recognized based on a revision of Sorbus bohemica	Lepsi M., Vit P., Lepsi P., Boublik K., Kolar F.	Preslia									0	1	2	4	4	2	5	1	3	2	2	2	2	30	2.30769
2012	Colonization ability of two invasive weevils with different reproductive modes	Guzman N.V., Lanteri A.A., Confalonieri V.A.	Evolutionary Ecology												0	3	1	2	3	2	1	6	4	1	23	2.3
2012	Polyembryony in Melastomataceae from Brazilian Cerrado: Multiple embryos in a small world	Mendes-Rodrigues C., Oliveira P.E.	Plant Biology												0	6	4	1	3	1	1	2	2	3	23	2.3
2005	Late-acting self-incompatibility and other breeding systems in Tabebuia (Bignoniaceae)	Bittencourt Jr. N.S., Semir J.	International Journal of Plant Sciences					1	2	2	0	0	5	3	2	6	5	1	2	2	3	2	0	3	39	2.29412
2015	Taxonomic complexity in the halophyte Limonium vulgare and related taxa (Plumbaginaceae): Insights from analysis of morphological, reproductive and karyological data	Cortinhas A., Erben M., Paes A.P., Santo D.E., Guara-Requena M., Caperta A.D.	Annals of Botany															1	4	2	6	0	0	3	16	2.28571
2008	Reproductive pathways of seed development in apomictic guinea grass (Panicum maximum Jacq.) reveal uncoupling of apomixis components	Kaushal P., Malaviya D.R., Roy A.K., Pathak S., Agrawal A., Khare A., Siddiqui S.A.	Euphytica								0	3	4	2	4	2	1	2	0	2	2	5	4	1	32	2.28571
2008	Gene expression in diplosporous and sexual Eragrostis curvula genotypes with differing ploidy levels	Cervigni G.D.L., Paniego N., Pessino S., Selva J.P., Diaz M., Spangenberg G., Echenique V.	Plant Molecular Biology								1	4	3	4	2	2	1	1	2	5	0	2	3	2	32	2.28571
2004	Reproductive strategy and population variability in the facultative apomict Hieracium pilosella (Asteraceae)	Houliston G.J., Chapman H.M.	American Journal of Botany				1	0	6	1	4	3	2	3	4	4	3	1	2	2	1	2	1	1	41	2.27778
2011	Apomixis is not prevalent in subnival to nival plants of the European Alps	Horandl E., Dobes C., Suda J., Vit P., Urfus T., Temsch E.M., Cosendai A.-C., Wagner J., Ladinig U.	Annals of Botany											0	0	4	2	4	1	2	4	2	4	2	25	2.27273
2007	Flexible mating system in a logged population of Swietenia macrophylla King (Meliaceae): Implications for the management of a threatened neotropical tree species	Lemes M.R., Grattapaglia D., Grogan J., Proctor J., Gribel R.	Plant Ecology							1	2	3	2	3	6	7	1	3	2	1	1	0	2	0	34	2.26667
2018	Apomixis and hybridization drives reticulate evolution and phyletic differentiation in sorbus l.: Implications for conservation	Hamston T.J., de Vere N., King R.A., Pellicer J., Fay M.F., Cresswell J.E., Stevens J.R.	Frontiers in Plant Science																		0	0	3	6	9	2.25
2009	Seed development and inheritance studies in apomictic maize- Tripsacum hybrids reveal barriers for the transfer of apomixis into sexual crops	Leblanc O., Grimanelli D., Hernandez-Rodriguez M., Galindo P.A., Soriano-Martinez A.M., Perotti E.	International Journal of Developmental Biology									1	3	3	4	3	2	1	1	2	2	4	1	2	29	2.23077
2009	Hybridization and the reproductive pathways mediating gene flow between native Malus coronaria and domestic apple, M. domestica	Kron P., Husband B.C.	Botany									0	2	4	3	2	1	4	1	2	5	3	2	0	29	2.23077
2009	Evolution of gametophytic apomixis in flowering plants: An alternative model from Maloid Rosaceae	Talent N.	Theory in Biosciences									0	3	2	3	2	5	0	0	3	4	5	1	1	29	2.23077
2013	Characterization of genes associated with polyembryony and in vitro somatic embryogenesis in Citrus	Nakano M., Kigoshi K., Shimizu T., Endo T., Shimada T., Fujii H., Omura M.	Tree Genetics and Genomes													0	3	2	2	5	5	1	0	2	20	2.22222
2013	Karyological variation in the genus Rubus, subgenus Rubus: New data from the Czech Republic and synthesis of the current knowledge of European species	Krahulcova A., Travnicek B., Sarhanova P.	Preslia													0	2	2	2	3	5	3	2	1	20	2.22222
2003	Spatial ecological and genetic structure of a mixed population of sexual diploid and apomictic triploid dandelions	Meirmans P.G., Vlot E.C., Den Nijs J.C.M., Menken S.B.J.	Journal of Evolutionary Biology			1	1	2	4	1	2	5	6	2	3	2	2	1	0	3	4	0	2	1	42	2.21053
2017	Hybridization and heterosis in the Plicatula group of Paspalum	Novo P.E., Acuna C.A., Quarin C.L., Urbani M.H., Marcon F., Espinoza F.	Euphytica																	0	1	5	4	1	11	2.2
2017	Ginger and the beetle: Evidence of primitive pollination system in a Himalayan endemic alpine ginger (Roscoea alpina, Zingiberaceae)	Paudel B.R., Shrestha M., Dyer A.G., Li Q.-J.	PLoS ONE																	0	3	2	1	5	11	2.2
2017	Immunodetection of some pectic, arabinogalactan proteins and hemicellulose epitopes in the micropylar transmitting tissue of apomictic dandelions (Taraxacum, Asteraceae, Lactuceae)	Gawecki R., Sala K., Kurczynska E.U., Swiatek P., Plachno B.J.	Protoplasma																	1	2	4	2	2	11	2.2
2012	Process-Based Species Action Plans: An approach to conserve contemporary evolutionary processes that sustain diversity in taxonomically complex groups	Ennos R.A., Whitlock R., Fay M.F., Jones B., Neaves L.E., Payne R., Taylor I., De Vere N., Hollingsworth P.M.	Botanical Journal of the Linnean Society												1	7	1	2	1	3	5	0	0	2	22	2.2
2007	Mendelian segregation for two-factor apomixis in Erigeron annuus (Asteraceae)	Noyes R.D., Baker R., Mai B.	Heredity							1	2	5	2	3	1	5	1	4	1	1	0	4	2	1	33	2.2
2011	Residual sexuality and its seasonal variation in natural apomictic Paspalum notatum accessions	Rebozzio R.N., Sartor M.E., Quarin C.L., Espinoza F.	Biologia Plantarum											0	2	3	1	3	2	3	0	3	5	2	24	2.18182
2011	Fertility and reproductive pathways in diploid and triploid miscanthus sinensis	Rounsaville T.J., Touchell D.H., Ranney T.G.	HortScience											0	2	4	1	3	3	2	3	1	3	2	24	2.18182
2011	Mechanism of facultative parthenogenesis in the ant Platythyrea punctata	Kellner K., Heinze J.	Evolutionary Ecology											3	1	6	3	3	1	1	4	0	1	1	24	2.18182
2015	Deposition of callose in young ovules of two Taraxacum species varying in the mode of reproduction	Musial K., Koscinska-Pajak M., Antolec R., Joachimiak A.J.	Protoplasma															0	3	2	2	3	1	4	15	2.14286
2015	DNA barcodes from four loci provide poor resolution of taxonomic groups in the genus Crataegus	Zarrei M., Talent N., Kuzmina M., Lee J., Lund J., Shipley P.R., Stefanovic S., Dickinson T.A.	AoB PLANTS															0	3	3	3	2	0	4	15	2.14286
2008	Sorbus milensis, a new hybridogenous species from northwestern Bohemia	Lepsi M., Vit P., Lepsi P., Boublik K., Suda J.	Preslia								0	1	1	1	4	3	3	4	1	5	1	1	3	2	30	2.14286
2014	Pollen and stomata morphometrics and polyploidy in Eriotheca (Malvaceae-Bombacoideae)	Marinho R.C., Mendes-Rodrigues C., Bonetti A.M., Oliveira P.E.	Plant Biology														1	0	3	3	1	3	1	5	17	2.125
2014	Elucidating the molecular bases of epigenetic inheritance in non-model invertebrates: The case of the root-knot nematode Meloidogyne incognita	Perfus-Barbeoch L., Castagnone-Sereno P., Reichelt M., Fneich S., Roquis D., Pratx L., Cosseau C., Grunau C., Abad P.	Frontiers in Physiology														0	2	4	2	1	2	5	1	17	2.125
2014	Patterns of diversification in the xeric-adapted fern genus myriopteris (Pteridaceae)	Grusz A.L., Windham M.D., Yatskievych G., Huiet L., Gastony G.J., Pryer K.M.	Systematic Botany														0	2	4	1	1	2	3	4	17	2.125
2013	Geographical parthenogenesis in Pacific Northwest hawthorns (Crataegus, Rosaceae)	Lo E.Y.Y., Stefanovic S., Dickinson T.A.	Botany													0	3	1	1	2	5	2	2	3	19	2.11111
2012	Segregation and linkage analyses in two complex populations derived from the citrus rootstock Cleopatra mandarin. Inheritance of seed reproductive traits	Raga V., Bernet G.P., Carbonell E.A., Asins M.J.	Tree Genetics and Genomes												1	1	2	2	4	2	4	1	2	2	21	2.1
2012	Implications of hybridisation and cytotypic differentiation in speciation assessed by AFLP and plastid haplotypes - A case study of Potentilla alpicola la Soie	Paule J., Scherbantin A., Dobes C.	BMC Evolutionary Biology												0	3	0	4	2	4	2	2	2	2	21	2.1
2011	Analysis of conserved microRNAs in floral tissues of sexual and apomictic Boechera species	Amiteye S., Corral J.M., Vogel H., Sharbel T.F.	BMC Genomics											0	1	3	3	1	2	2	3	3	3	2	23	2.09091
2010	Genetic fine-mapping of DIPLOSPOROUS in Taraxacum (dandelion, Asteraceae) indicates a duplicated DIP-gene	Vijverberg K., Milanovic-Ivanovic S., Bakx-Schotman T., van Dijk P.J.	BMC Plant Biology										1	0	5	3	4	0	3	1	0	2	3	3	25	2.08333
2010	Cryptic self-incompatibility and distyly in Hedyotis acutangula Champ. (Rubiaceae)	Wu X., Li A., Zhang D.	Plant Biology										0	1	5	4	1	4	0	1	3	1	3	2	25	2.08333
2009	A survey of apomixis and ploidy levels among poa l. (Poaceae) using flow cytometry	Kelley A.M., Johnson P.G., Waldron B.L., Peel M.D.	Crop Science									0	1	2	2	1	3	5	2	4	2	3	2	0	27	2.07692
2008	Analysis of meiotic behavior in selecting potential genitors among diploid and artificially induced tetraploid accessions of Brachiaria ruziziensis (Poaceae)	Pagliarini M.S., Risso-Pascotto C., De Souza-Kaneshima A.M., Do Valle C.B.	Euphytica								0	1	2	5	2	1	2	3	5	2	4	0	0	2	29	2.07143
2008	Co-integration, co-expression and inheritance of unlinked minimal transgene expression cassettes in an apomictic turf and forage grass (Paspalum notatum Flugge)	Sandhu S., Altpeter F.	Plant Cell Reports								0	1	4	4	4	2	1	2	2	2	2	2	1	2	29	2.07143
2008	Expressed sequence tag analysis and development of gene associated markers in a near-isogenic plant system of Eragrostis curvula	Cervigni G.D.L., Paniego N., Diaz M., Selva J.P., Zappacosta D., Zanazzi D., Landerreche I., Martelotto L., Felitti S., Pessino S., Spangenberg G., Echenique V.	Plant Molecular Biology								0	3	2	6	1	1	2	1	1	2	1	3	2	4	29	2.07143
2003	The evolution of androgenesis	McKone M.J., Halpern S.L.	American Naturalist			0	0	3	3	1	1	6	6	4	1	3	3	1	2	3	0	2	0	0	39	2.05263
2002	Cytogeography and reproduction of the Paspalum simplex polyploid complex	Urbani M.H., Quarin C.L., Espinoza F., Penteado M.I.O., Rodrigues I.F.	Plant Systematics and Evolution		0	0	1	1	2	1	4	2	2	5	1	4	5	1	1	1	2	5	3	0	41	2.05
2021	Differential methylation patterns in apomictic vs. Sexual genotypes of the diplosporous grass Eragrostis curvula	Carballo J., Zappacosta D., Marconi G., Gallardo J., Di Marsico M., Gallo C.A., Caccamo M., Albertini E., Echenique V.	Plants																					2	2	2
2021	Phylogenomic analyses based on genome-skimming data reveal cyto-nuclear discordance in the evolutionary history of Cotoneaster (Rosaceae)	Meng K.-K., Chen S.-F., Xu K.-W., Zhou R.-C., Li M.-W., Dhamala M.K., Liao W.-B., Fan Q.	Molecular Phylogenetics and Evolution																					2	2	2
2021	Differential epigenetic marks are associated with apospory expressivity in diploid hybrids of paspalum rufum	Soliman M., Podio M., Marconi G., Marsico M.D., Ortiz J.P.A., Albertini E., Delgado L.	Plants																					2	2	2
2021	Geo-Climatic Changes and Apomixis as Major Drivers of Diversification in the Mediterranean Sea Lavenders (Limonium Mill.)	Koutroumpa K., Warren B.H., Theodoridis S., Coiro M., Romeiras M.M., Jimenez A., Conti E.	Frontiers in Plant Science																					2	2	2
2021	Skipping sex: A nonrecombinant genomic assemblage of complementary reproductive modules	Hojsgaard D., Schartl M.	BioEssays																					2	2	2
2021	Differential Proteomic Analysis to Identify Proteins Associated with Apomeiosis in Boehmeria tricuspis (Hance) Makino Using an iTRAQ-Based Strategy	Tang Q., Xu Y., Deng C., Cheng C., Dai Z., Yang Z., Chen X., Liu C., Su J.	Journal of Proteome Research																					2	2	2
2020	Whether gametophytes are reduced or unreduced in angiosperms might be determined metabolically	de Arias M.M., Gao L., Sherwood D.A., Dwivedi K.K., Price B.J., Jamison M., Kowallis B.M., Carman J.G.	Genes																				0	4	4	2
2020	Dynamics of apomictic and sexual reproduction during primary succession on a glacier forefield in the Swiss Alps	Sailer C., Stocklin J., Grossniklaus U.	Scientific Reports																				1	3	4	2
2020	The role of APOSTART in switching between sexuality and apomixis in Poa pratensis	Marconi G., Aiello D., Kindiger B., Storchi L., Marrone A., Reale L., Terzaroli N., Albertini E.	Genes																				0	4	4	2
2020	Phylogenomics Resolves the Relationships within Antennaria (Asteraceae, Gnaphalieae) and Yields New Insights into Its Morphological Character Evolution and Biogeography	Thapa R., Bayer R.J., Mandel J.R.	Systematic Botany																				2	2	4	2
2020	High-Resolution Linkage Map With Allele Dosage Allows the Identification of Regions Governing Complex Traits and Apospory in Guinea Grass (Megathyrsus maximus)	Deo T.G., Ferreira R.C.U., Lara L.A.C., Moraes A.C.L., Alves-Pereira A., de Oliveira F.A., Garcia A.A.F., Santos M.F., Jank L., de Souza A.P.	Frontiers in Plant Science																				1	3	4	2
2020	Population genetic structure and variability in Lindera glauca (Lauraceae) indicates low levels of genetic diversity and skewed sex ratios in natural populations in mainland China	Xiong B., Zhang L., Dong S., Zhang Z.	PeerJ																				2	2	4	2
2019	An unexpected new diploid Hieracium from Europe: Integrative taxonomic approach with a phylogeny of diploid Hieracium taxa	Mraz P., Filipas L., Barbos M.I., Kadlecova J., Pastova L., Belyayev A., Fehrer J.	Taxon																			0	3	3	6	2
2019	Ecological, genetic, and reproductive features of Cenchrus species indicate evolutionary superiority of apomixis under environmental stresses	Kumar S., Saxena S., Rai A., Radhakrishna A., Kaushal P.	Ecological Indicators																			2	2	2	6	2
2019	A high-density linkage map of the forage grass Eragrostis curvula and localization of the diplospory locus	Zappacosta D., Gallardo J., Carballo J., Meier M., Rodrigo J.M., Gallo C.A., Selva J.P., Stein J., Ortiz J.P.A., Albertini E., Echenique V.	Frontiers in Plant Science																			0	2	4	6	2
2019	Transference of natural diversity from the apomictic germplasm of Paspalum notatum to a sexual synthetic population	Zilli A.L., Acuna C.A., Schulz R.R., Marcon F., Brugnoli E.A., Novo S.F., Quarin C.L., Martinez E.J.	Annals of Applied Biology																			2	3	1	6	2
2019	Advances in plant reproduction: From gametes to seeds	Pereira A.M., Coimbra S.	Journal of Experimental Botany																			1	4	1	6	2
2019	Heterochronic reproductive developmental processes between diploid and tetraploid cytotypes of Paspalum rufum	Soliman M., Espinoza F., Ortiz J.P.A., Delgado L.	Annals of Botany																			2	2	2	6	2
2018	The classification of asexual organisms: Old myths, new facts, and a novel pluralistic approach	Horandl E.	Taxon																		2	4	2	0	8	2
2018	Flow cytometric seed screen data are consistent with models of chromosome inheritance in asymmetrically compensating allopolyploids	Kolarcik V., Kocova V., Vaskova D.	Cytometry Part A																		1	3	2	2	8	2
2017	Extremely short diapause in rotifers and its fitness consequences	Stelzer C.-P.	Hydrobiologia																	1	1	2	2	4	10	2
2017	Diplosporous development in Boehmeria tricuspis: Insights from de novo transcriptome assembly and comprehensive expression profiling	Tang Q., Zang G., Cheng C., Luan M., Dai Z., Xu Y., Yang Z., Zhao L., Su J.	Scientific Reports																	0	1	3	3	3	10	2
2016	De novo assembly and characterization of the floral transcriptome of an economically important tree species, Lindera glauca (Lauraceae), including the development of EST-SSR markers for population genetics	Zhu S., Ding Y., Yap Z., Qiu Y.	Molecular Biology Reports																0	3	2	2	3	2	12	2
2016	Integument cell differentiation in dandelions (Taraxacum, Asteraceae, Lactuceae) with special attention paid to plasmodesmata	Plachno B.J., Kurczynska E., Swiatek P.	Protoplasma																1	2	1	3	3	2	12	2
2016	Attack of the clones: reproductive interference between sexuals and asexuals in the Crepis agamic complex	Hersh E., Grimm J., Whitton J.	Ecology and Evolution																0	2	2	1	4	3	12	2
2014	Reticulate evolution in North American black-fruited hawthorns (Crataegus section Douglasia, Rosaceae): Evidence from nuclear ITS2 and plastid sequences	Zarrei M., Stefanovic S., Dickinson T.A.	Annals of Botany														0	4	2	2	2	4	0	2	16	2
2014	The Detection, Rate and Manifestation of Residual Sexuality in Apomictic Populations of Pilosella (Asteraceae, Lactuceae)	Krahulcova A., Rotreklova O., Krahulec F.	Folia Geobotanica														1	1	2	1	2	2	3	4	16	2
2013	Diplospory and obligate apomixis in Miconia albicans (Miconieae, Melastomataceae) and an embryological comparison with its sexual congener M. chamissois	Caetano A.P.S., Simao D.G., Carmo-Oliveira R., Oliveira P.E.	Plant Systematics and Evolution													1	1	1	2	0	6	1	1	5	18	2
2013	Phylogenetics of the Irano-Turanian taxa of Limonium (Plumbaginaceae) based on ITS nrDNA sequences and leaf anatomy provides evidence for species delimitation and relationships of lineages	Akhani H., Malekmohammadi M., Mahdavi P., Gharibiyan A., Chase M.W.	Botanical Journal of the Linnean Society													0	1	1	3	3	4	2	2	2	18	2
2012	Sequence characterization, in silico mapping and cytosine methylation analysis of markers linked to apospory in Paspalum notatum	Podio M., Rodriguez M.P., Felitti S., Stein J., Martinez E.J., Siena L.A., Quarin C.L., Pessino S.C., Ortiz J.P.A.	Genetics and Molecular Biology												0	2	4	1	2	1	1	4	3	2	20	2
2012	Differential effects of polyploidy and diploidy on fitness of apomictic Boechera	Voigt-Zielinski M.-L., Piwczynski M., Sharbel T.F.	Sexual Plant Reproduction												1	2	1	3	2	2	3	4	1	1	20	2
2012	A continental-wide perspective: The genepool of nuclear encoded ribosomal DNA and single-copy gene sequences in North American Boechera (Brassicaceae)	Kiefer C., Koch M.A.	PLoS ONE												1	6	1	4	0	4	3	1	0	0	20	2
2012	Expressed sequence-tag analysis of ovaries of Brachiaria brizantha reveals genes associated with the early steps of embryo sac differentiation of apomictic plants	Silveira E.D., Guimaraes L.A., de Dusi D.M.A., da Silva F.R., Martins N.F., do Costa M.M.C., Alves-Ferreira M., de Campos Carneiro V.T.	Plant Cell Reports												1	5	1	0	1	3	2	3	1	3	20	2
2011	A molecular map of the apomixis-control locus in Paspalum procurrens and its comparative analysis with other species of Paspalum	Hojsgaard D.H., Martinez E.J., Acuna C.A., Quarin C.L., Pupilli F.	Theoretical and Applied Genetics											0	4	1	2	2	2	1	1	4	4	1	22	2
2009	Role of SERK genes in plant environmental response	Santos M.O., Aragao F.J.L.	Plant Signaling and Behavior									0	1	0	2	3	2	5	1	3	4	1	2	2	26	2
2007	Isolation of candidate genes for apomictic development in buffelgrass (Pennisetum ciliare)	Singh M., Burson B.L., Finlayson S.A.	Plant Molecular Biology							1	1	4	2	2	4	4	2	0	2	1	0	1	4	2	30	2
2007	Reproductive characterization of bahiagrass germplasm	Acuna C.A., Blount A.R., Quesenberry K.H., Hanna W.W., Kenworthy K.E.	Crop Science							0	0	3	3	2	0	2	2	3	2	2	3	4	3	1	30	2
2004	Cytogenetic mechanism and genetic consequences of thelytoky in the wasp Trichogramma cacoeciae	Vavre F., De Jong J.H., Stouthamer R.	Heredity				0	0	2	1	3	4	2	3	2	5	1	1	1	1	3	5	0	2	36	2
2003	Chromosome number and microsporogenesis in a pentaploid accession of Brachiaria brizantha (Gramineae)	Risso-Pascotto C., Pagliarini M.S., Do Valle C.B., Mendes-Bonato A.B.	Plant Breeding			1	0	4	5	4	4	2	4	3	1	1	2	2	1	1	0	1	1	1	38	2
2002	Disomic inheritance, suppressed recombination, and allelic interactions govern apospory in buffelgrass as revealed by genome mapping	Jessup R.W., Burson B.L., Burow G.B., Wang Y.-W., Chang C., Lia Z., Paterson A.H., Hussey M.A.	Crop Science		0	2	4	4	3	3	1	1	2	1	1	4	2	2	5	1	1	2	0	1	40	2
2002	Reproductive ecology of the piassava palm (Attalea funifera) of Bahia, Brazil	Voeks R.A.	Journal of Tropical Ecology		0	0	1	3	0	4	2	0	3	3	4	3	1	2	2	1	3	1	4	3	40	2
2003	The occurrence of phenotypically complementary apomixis-recombinants in crosses between sexual and apomictic dandelions (Taraxacum officinale)	Van Dijk P.J., Van Baarlen P., De Jong J.H.	Sexual Plant Reproduction			0	4	0	4	4	2	1	5	2	1	3	2	2	3	1	0	2	1	0	37	1.94737
2004	Recombination and loss of complementation: A more than two-fold cost for parthenogenesis	Archetti M.	Journal of Evolutionary Biology				1	2	0	2	3	4	2	3	0	3	1	1	4	4	1	1	2	1	35	1.94444
2007	Phylogenetic relationships of coexisting Heterocypris (Crustacea, Ostracoda) lineages with different reproductive modes from Lampedusa Island (Italy)	Rossi V., Gandolfi A., Baraldi F., Bellavere C., Menozzi P.	Molecular Phylogenetics and Evolution							0	1	5	1	1	2	2	2	2	3	2	0	2	2	4	29	1.93333
2007	The potential for ploidy level increases and decreases in Crataegus (Rosaceae, Spiraeoideae, tribe Pyreae)	Talent N., Dickinson T.A.	Canadian Journal of Botany							0	1	4	4	0	3	0	3	2	1	2	3	5	0	1	29	1.93333
2008	Origins and widespread distribution of co-existing polyploids in Arnica cordifolia (Asteraceae)	Kao R.H.	Annals of Botany								3	1	5	4	2	3	1	1	2	0	1	3	1	0	27	1.92857
2010	Karyotype conservation in 2 populations of the parthenogenetic scorpion tityus serrulatus (Buthidae): RDNA and its associated heterochromatin are concentrated on only one chromosome	Schneider M.C., Cella D.M.	Journal of Heredity										0	0	1	3	3	3	3	0	4	3	3	0	23	1.91667
2012	Distribution of bulbil- and seed-producing plants of Poa alpina (Poaceae) and their growth and reproduction in common gardens suggest adaptation to different elevations	Steiner B.L., Armbruster G.F.J., Scheepens J.F., Stocklin J.	American Journal of Botany												0	0	1	3	2	2	4	1	3	3	19	1.9
2013	Freakish patterns - species and species concepts in apomicts	Haveman R.	Nordic Journal of Botany													0	1	3	4	3	2	1	2	1	17	1.88889
2013	Pollen insights into apomictic and sexual Miconia (Miconieae, Melastomataceae)	Caetano A.P.S., Teixeira S.P., Forni-Martins E.R., Carmello-Guerreiro S.M.	International Journal of Plant Sciences													1	1	2	1	1	5	0	0	6	17	1.88889
2013	Origins and distribution of invasive Rubus fruticosus L. agg. (Rosaceae) clones in the Western United States	Clark L.V., Evans K.J., Jasieniuk M.	Biological Invasions													1	0	5	3	2	2	2	0	2	17	1.88889
2013	The role of the Weberian Reform in European Rubus research and the taxonomy of locally distributed species - which species should we describe?	Haveman R., Ronde I.D	Nordic Journal of Botany													1	3	1	1	7	0	1	1	2	17	1.88889
2014	Comparative transcriptome analysis of ovules reveals stress related genes associated with nucellar polyembryony in citrus	Kumar V., Malik S.K., Pal D., Srinivasan R., Bhat S.R.	Tree Genetics and Genomes														1	0	2	4	3	1	2	2	15	1.875
2014	Somatic embryogenesis from in vitro anther culture of apomictic buffel grass genotypes and analysis of regenerated plants using flow cytometry	Carloni E., Ribotta A., Lopez Colomba E., Griffa S., Quiroga M., Tommasino E., Grunberg K.	Plant Cell, Tissue and Organ Culture														1	4	1	2	3	1	1	2	15	1.875
2007	Molecular and morphological characterization of Crataegus L. species (Rosaceae) in southern Syria	Albarouki E., Peterson A.	Botanical Journal of the Linnean Society							0	5	2	2	2	1	0	2	2	3	0	1	3	2	3	28	1.86667
2015	Genomic diversity and phylogenetic relationships in the genus Parthenium (Asteraceae)	Ilut D.C., Sanchez P.L., Costich D.E., Friebe B., Coffelt T.A., Dyer J.M., Jenks M.A., Gore M.A.	Industrial Crops and Products															0	1	2	2	6	1	1	13	1.85714
2015	Parallel origins of apomixis in two diverged evolutionary lineages in tribe Potentilleae (Rosaceae)	Dobes C., Luckl A., Kausche L., Scheffknecht S., Prohaska D., Sykora C., Paule J.	Botanical Journal of the Linnean Society															1	1	0	5	4	2	0	13	1.85714
2001	Expression of rolB in apomictic Hieracium piloselloides Vill. causes ectopic meristems in planta and changes in ovule formation, where apomixis initiates at higher frequency	Koltunow A.M., Johnson S.D., Lynch M., Yoshihara T., Costantino P.	Planta	0	1	2	3	0	1	2	2	2	3	1	4	6	2	0	2	2	5	1	0	0	39	1.85714
2009	Genetic mapping of the apospory-specific genomic region in Pennisetum squamulatum using retrotransposon-based molecular markers	Huo H., Conner J.A., Ozias-Akins P.	Theoretical and Applied Genetics									1	3	3	2	2	2	2	3	0	3	2	1	0	24	1.84615
2003	Identification and genomic distribution of gypsy like retrotransposons in Citrus and Poncirus	Bernet G.P., Asins M.J.	Theoretical and Applied Genetics			0	2	2	2	2	2	6	2	3	3	2	1	1	0	2	1	2	1	1	35	1.84211
2016	Ploidy levels, relative genome sizes, and base pair composition in Cotoneaster	Rothleutner J.J., Friddle M.W., Contreras R.N.	Journal of the American Society for Horticultural Science																0	1	4	1	3	2	11	1.83333
2016	Melting pot of biodiversity: first insights into the evolutionary patterns of the Colchic bramble flora (Rubus subgenus Rubus, Rosaceae)	Sochor M., Travnicek B.	Botanical Journal of the Linnean Society																0	2	1	6	0	2	11	1.83333
2010	Isolation and characterization of 88 polymorphic microsatellite markers in Kentucky bluegrass (Poa pratensis L.)	Honig J.A., Bonos S.A., Meyer W.A.	HortScience										0	0	0	4	1	7	2	1	5	0	1	1	22	1.83333
2004	Population genetic structure of Titanotrichum oldhamii (Gesneriaceae), a subtropical bulbiliferous plant with mixed sexual and asexual reproduction	Wang C.-N., Moller M., Cronk Q.C.B.	Annals of Botany				1	1	1	6	5	1	2	1	4	2	2	2	0	0	1	2	1	1	33	1.83333
2004	RAPD analysis of diploid and tetraploid populations of Aronia points to different reproductive strategies within the genus	Persson Hovmalm H.A., Jeppsson N., Bartish I.V., Nybom H.	Hereditas				0	0	1	2	2	2	3	3	1	3	3	1	0	4	3	3	0	2	33	1.83333
2011	Expression of lorelei-like genes in aposporous and sexual Paspalum notatum plants	Felitti S.A., Seijo J.G., Gonzalez A.M., Podio M., Laspina N.V., Siena L., Ortiz J.P.A., Pessino S.C.	Plant Molecular Biology											0	0	3	3	1	1	1	3	2	3	3	20	1.81818
2011	Production of polyhaploids by facultatively apomictic Pilosella can result in the formation of new genotypes via genome doubling	Krahulec F., Krahulcova A., Rosenbaumova R., Plackova I.	Preslia											1	5	1	3	1	1	1	3	1	1	2	20	1.81818
2011	Expressivity of apomixis in 2n + n hybrids from an apomictic and a sexual parent: Insights into variation detected in Pilosella (Asteraceae: Lactuceae)	Krahulcova A., Krahulec F., Rosenbaumova R.	Sexual Plant Reproduction											1	1	0	4	3	1	1	3	2	2	2	20	1.81818
2006	Possible pathways of the gene flow in Taraxacum sect. Ruderalia	Martonfiova L.	Folia Geobotanica						0	1	2	1	3	4	2	1	0	3	3	3	5	1	0	0	29	1.8125
2017	Genome size variation among common dandelion accessions informs their mode of reproduction and suggests the absence of sexual diploids in North America	Iaffaldano B.J., Zhang Y., Cardina J., Cornish K.	Plant Systematics and Evolution																	0	3	2	0	4	9	1.8
2017	Marker-assisted screening of breeding populations of an apomictic grass Cenchrus ciliaris L. segregating for the mode of reproduction	Kumar S., Saxena S., Gupta M.G.	Crop Breeding and Applied Biotechnology																	0	0	7	1	1	9	1.8
2012	Evaluation of meiotic abnormalities and pollen viability in aposporous and sexual tetraploid Paspalum notatum (Poaceae)	Podio M., Siena L.A., Hojsgaard D., Stein J., Quarin C.L., Ortiz J.P.A.	Plant Systematics and Evolution												0	3	1	1	3	1	2	2	2	3	18	1.8
2012	Polyembryony and seedling emergence traits in apomictic citrus	Kishore K., N. M., D. R., Lepcha B., Pandey B.	Scientia Horticulturae												0	0	2	2	3	2	1	0	5	3	18	1.8
2007	Historical and biological determinants of genetic diversity in the highly endemic triploid sea lavender Limonium dufourii (Plumbaginaceae)	Palop-Esteban M., Segarra-Moragues J.G., Gonzalez-Candelas F.	Molecular Ecology							0	0	5	3	4	4	4	2	0	1	1	1	1	1	0	27	1.8
2002	Two rice DMC1 genes are differentially expressed during meiosis and during haploid and diploid mitosis	Kathiresan A., Khush G.S., Bennett J.	Sexual Plant Reproduction		0	2	2	3	3	2	5	1	2	2	1	0	2	0	5	1	1	3	1	0	36	1.8
2003	A case of reversal: The evolution and maintenance of sexuals from parthenogenetic clones in Hieracium pilosella	Chapman H., Houliston G.J., Robson B., Iline I.	International Journal of Plant Sciences			0	3	0	4	3	2	3	4	2	1	1	2	1	1	0	1	2	1	3	34	1.78947
2013	Propagule pressure, genetic structure, and geographic origins of Chondrilla juncea (Asteraceae): An apomictic invader on three continents	Gaskin J.F., Schwarzlander M., Kinter C.L., Smith J.F., Novak S.J.	American Journal of Botany													0	0	0	0	1	4	3	4	4	16	1.77778
2018	Ecological differentiation facilitates fine-scale coexistence of sexual and asexual Boechera	Rushworth C.A., Windham M.D., Keith R.A., Mitchell-Olds T.	American Journal of Botany																		0	1	2	4	7	1.75
2018	Impact of interspecific hybridization within a polyploid agamic complex of Pilosella (Asteraceae, Cichorieae) in Bulgaria compared with Central Europe	Krahulcova A., Krahulec F., Vladimirov V.	Willdenowia																		0	0	3	4	7	1.75
2018	Genetic diversity and population structure of Urochloa grass accessions from Tanzania using simple sequence repeat (SSR) markers	Kuwi S.O., Kyalo M., Mutai C.K., Mwilawa A., Hanson J., Djikeng A., Ghimire S.R.	Revista Brasileira de Botanica																		0	2	4	1	7	1.75
2018	Ploidy dependent expression of apomixis and its components in guinea grass (Panicum maximum Jacq.)	Kaushal P., Dwivedi K.K., Radhakrishna A., Saxena S., Paul S., Srivastava M.K., Baig M.J., Roy A.K., Malaviya D.R.	Euphytica																		0	3	1	3	7	1.75
2018	Unique features of the female gametophyte development of strawberry Fragaria x ananassa Duch.	Leszczuk A., Domaciuk M., Szczuka E.	Scientia Horticulturae																		1	2	1	3	7	1.75
2014	Development of a modified transformation platform for apomixis candidate genes research in Paspalum notatum (bahiagrass)	Mancini M., Woitovich N., Permingeat H.R., Podio M., Siena L.A., Ortiz J.P.A., Pessino S.C., Felitti S.A.	In Vitro Cellular and Developmental Biology - Plant														2	1	1	1	2	3	2	2	14	1.75
2010	Mito-nuclear genetic comparison in a Wolbachia infected weevil: Insights on reproductive mode, infection age and evolutionary forces shaping genetic variation	Rodriguero M.S., Lanteri A.A., Confalonieri V.A.	BMC Evolutionary Biology										0	1	4	4	1	0	3	1	3	4	0	0	21	1.75
2010	Use of flow cytometry in research on apomictic plants	Krahulcova A., Rotreklova O.	Preslia										3	1	3	2	3	0	0	0	2	5	0	2	21	1.75
2011	Somatic embryogenesis and organogenesis in apomictic and sexual Brachiaria brizantha	Cabral G.B., Carneiro V.T.C., Lacerda A.L., Valle C.B.d., Martinelli A.P., Dusi D.M.A.	Plant Cell, Tissue and Organ Culture											0	4	0	2	6	1	2	2	0	1	1	19	1.72727
2011	The relative importance of architecture and resource competition in allocation to pollen and ovule number within inflorescences of Hosta ventricosa varies with the resource pools	Cao G., Xue L., Li Y., Pan K.	Annals of Botany											0	1	1	2	3	2	3	3	1	3	0	19	1.72727
2011	The cytohistological basis of apospory in Hypericum perforatum L	Galla G., Barcaccia G., Schallau A., Molins M.P., Baumlein H., Sharbel T.F.	Sexual Plant Reproduction											0	2	3	1	2	0	2	1	6	1	1	19	1.72727
2015	Weaving a Tangled Web: Divergent and Reticulate Speciation in Boechera fendleri Sensu Lato (Brassicaceae: Boechereae)	Alexander P.J., Windham M.D., Beck J.B., Al-Shehbaz I.A., Allphin L., Bailey C.D.	Systematic Botany															2	0	4	3	2	1	0	12	1.71429
2015	High-frequency in vitro plant regeneration via callus induction in a rare sexual plant of Cenchrus ciliaris L.	Kumar S., Sahu N., Singh A.	In Vitro Cellular and Developmental Biology - Plant															0	0	3	1	2	2	4	12	1.71429
2015	Evidence for a maternal origin of spontaneous autopolyploidy in cultured white sturgeon (Acipenser transmontanus)	Gille D.A., Famula T.R., May B.P., Schreier A.D.	Aquaculture															0	3	2	0	1	4	2	12	1.71429
2008	Effect of temperature and irradiance on the growth and reproduction of Enteromorpha prolifera J. Ag. (Chlorophycophyta, Chlorophyceae)	Fu G., Yao J., Liu F., Liu J., Wang X., Fu W., Li D., Zhou M., Sun S., Duan D.	Chinese Journal of Oceanology and Limnology								0	0	2	3	4	2	2	2	2	0	1	1	3	2	24	1.71429
2008	Cypress surrogate mother produces haploid progeny from alien pollen	Pichot C., Liens B., Rivera Nava J.L., Bachelier J.B., El Maataoui M.	Genetics								0	2	4	4	1	3	0	2	1	0	0	4	3	0	24	1.71429
2001	Evolutionary significance of awn length variation in a clonal grass of fire-prone savannas	Garnier L.K.M., Dajoz I.	Ecology	1	1	0	1	2	2	2	0	3	1	1	2	2	2	1	1	3	0	6	3	2	36	1.71429
2005	An egg apparatus-specific enhancer of arabidopsis, identified by enhancer detection	Yang W., Jefferson R.A., Huttner E., Moore J.M., Gagliano W.B., Grossniklaus U.	Plant Physiology					0	1	2	1	2	2	5	1	1	0	4	2	4	0	3	1	0	29	1.70588
2012	The breeding systems of diploid and neoautotetraploid clones of Acacia mangium Willd. in a synthetic sympatric population in Vietnam	Griffin A.R., Vuong T.D., Vaillancourt R.E., Harbard J.L., Harwood C.E., Nghiem C.Q., Thinh H.H.	Sexual Plant Reproduction												0	2	1	3	2	3	3	1	1	1	17	1.7
2012	Frequencies and variation in cytosine methylation patterns in diploid and tetraploid cytotypes of Paspalum notatum	Rodriguez M.P., Cervigni G.D.L., Quarin C.L., Ortiz J.P.A.	Biologia Plantarum												1	2	1	2	2	1	1	3	3	1	17	1.7
2019	Combining ability among apomictic and sexual parents of Urochloa humidicola	de Figueiredo U.J., Lima Barrios S.C., do Valle C.B., Nunes J.A.R.	Grass and Forage Science																			0	3	2	5	1.66667
2019	Asexual thalli originated from sporophytic thalli via apomeiosis in the green seaweed Ulva	Ichihara K., Yamazaki T., Miyamura S., Hiraoka M., Kawano S.	Scientific Reports																			0	0	5	5	1.66667
2019	Reproductive diversity, polyploidy, and geographical parthenogenesis in two Eriotheca (Malvaceae) species from Brazilian Cerrado	Mendes-Rodrigues C., Marinho R.C., Balao F., Arista M., Ortiz P.L., Carmo-Oliveira R., Oliveira P.E.	Perspectives in Plant Ecology, Evolution and Systematics																			1	3	1	5	1.66667
2019	Pollen tube contents from failed fertilization contribute to seed coat initiation in Arabidopsis	Liu X., Adhikari P.B., Kasahara R.D.	F1000Research																			0	4	1	5	1.66667
2016	Translocation of Limonium perplexum (Plumbaginaceae), a threatened coastal endemic	Laguna E., Navarro A., Perez-Rovira P., Ferrando I., Ferrer-Gallego P.P.	Plant Ecology																0	1	0	3	3	3	10	1.66667
2016	Fertility and reproductive pathways of triploid flowering pears (Pyrus sp.)	Phillips W.D., Ranney T.G., Touchell D.H., Eaker T.A.	HortScience																0	2	2	1	5	0	10	1.66667
2016	Estimating paternal efficiency in an agamic polyploid complex: pollen stainability and variation in pollen size related to reproduction mode, ploidy level and hybridogenous origin in Pilosella (Asteraceae)	Rotreklova O., Krahulcova A.	Folia Geobotanica																0	3	1	1	1	4	10	1.66667
2016	Laser-assisted microdissection (LAM) as a tool for transcriptional profiling of individual cell types	Florez Rueda A.M., Grossniklaus U., Schmidt A.	Journal of Visualized Experiments																1	2	0	5	2	0	10	1.66667
2016	Heritable gene expression differences between apomictic clone members in Taraxacum officinale: Insights into early stages of evolutionary divergence in asexual plants	Ferreira de Carvalho J., Oplaat C., Pappas N., Derks M., de Ridder D., Verhoeven K.J.F.	BMC Genomics																2	1	4	1	1	1	10	1.66667
2007	Genome polymorphisms and gene differential expression in a 'back-and-forth' ploidy-altered series of weeping lovegrass (Eragrostis curvula)	Mecchia M.A, Ochogavia A., Pablo Selva J., Laspina N., Felitti S., Martelotto L.G., Spangenberg G., Echenique V., Pessino S.C.	Journal of Plant Physiology							0	4	3	0	4	1	0	2	0	3	1	1	2	3	1	25	1.66667
2004	Identification and analysis of single nucleotide polymorphisms (SNPs) in citrus	Novelli V.M., Takita M.A., Machado M.A.	Euphytica				0	0	3	1	0	0	4	4	2	5	0	5	2	1	0	1	1	1	30	1.66667
2004	Comparative analysis of genetic divergence among sexual ancestors of apomictic complexes using isozyme data	Horandl E.	International Journal of Plant Sciences				0	2	2	0	1	2	2	3	2	1	2	2	0	0	4	1	4	2	30	1.66667
2001	Genetic diversity in populations of plants with different breeding and dispersal strategies in a free-flowing boreal river system	Lundqvist E., Andersson E.	Hereditas	0	1	0	2	2	2	3	2	3	2	2	0	2	2	2	3	1	2	1	0	3	35	1.66667
2002	Genetic variation in agamospermous taxa of Hieracium sect. Alpina (Compositae) in the Tatry Mts. (Slovakia)	Storchova H., Chrtek Jr. J., Bartish I.V., Tetera M., Kirschner J., Stepanek J.	Plant Systematics and Evolution		0	0	3	4	1	3	2	2	2	5	0	2	0	2	1	1	0	2	2	1	33	1.65
2011	Identification of ovule transcripts from the Apospory-Specific Genomic Region (ASGR)-carrier chromosome	Zeng Y., Conner J., Ozias-Akins P.	BMC Genomics											1	3	4	2	2	1	2	0	0	1	2	18	1.63636
2003	Apomixis in the interspecific triploid hybrid fern Cornopteris christenseniana (Woodsiaceae)	Park C.-H., Kato M.	Journal of Plant Research			0	0	2	1	1	1	1	2	2	2	2	0	1	2	2	1	6	3	2	31	1.63158
2014	Dihaploidy yields diploid apomicts and parthenogens in Erigeron (Asteraceae)	Noyes R.D., Wagner J.D.	American Journal of Botany														0	1	2	2	3	4	1	0	13	1.625
2006	Experimental hybridization in the genus Hieracium s. str.: Crosses between diploid taxa	Mraz P., Paule J.	Preslia						2	2	2	1	1	3	0	3	1	3	1	2	0	3	0	2	26	1.625
2006	Genetic characterization of Paspalum notatum accessions by AFLP markers	Espinoza F., Daurelio L.D., Pessino S.C., Valle E.M., Quarin C.L.	Plant Systematics and Evolution						0	3	1	2	1	1	5	3	3	1	2	0	1	2	0	1	26	1.625
2001	The influence of fire on the demography of a dominant grass species of West African savannas, Hyparrhenia diplandra	Garnier L.K.M., Dajoz I.	Journal of Ecology	0	1	1	2	4	1	3	2	2	3	1	1	2	2	0	1	2	2	3	1	0	34	1.61905
2004	Apomixis in Achnanthes (Bacillariophyceae), development of a model system for diatom reproductive biology	Sabbe K., Chepurnov V.A., Vyverman W., Mann D.G.	European Journal of Phycology				1	4	4	1	5	1	0	1	0	4	1	3	0	2	0	1	1	0	29	1.61111
2017	Genetic analyses of the inheritance and expressivity of autonomous endosperm formation in Hieracium with different modes of embryo sac and seed formation	Henderson S.T., Johnson S.D., Eichmann J., Koltunow A.M.G.	Annals of Botany																	0	1	1	3	3	8	1.6
2017	Spore abortion index (SAI) as a promising tool of evaluation of spore fitness in ferns: an insight into sexual and apomictic species	Hornych O., Ekrt L.	Plant Systematics and Evolution																	0	0	2	3	3	8	1.6
2017	Potential contribution to the invasion process of different reproductive strategies of two invasive roses	Mazzolari A.C., Marrero H.J., Vazquez D.P.	Biological Invasions																	0	1	2	4	1	8	1.6
2017	Registration of ‘Boyero UNNE’ bahiagrass	Urbani M.H., Acuna C.A., Doval D.W., Sartor M.E., Galdeano F., Blount A.R., Quesenberry K.H., Mackowiak C.L., Quarin C.L.	Journal of Plant Registrations																	1	0	2	3	2	8	1.6
2012	Transcriptome analysis of differentially expressed genes during embryo sac development in apomeiotic non-parthenogenetic interspecific hybrid of Pennisetum glaucum	Sahu P.P., Gupta S., Malaviya D.R., Roy A.K., Kaushal P., Prasad M.	Molecular Biotechnology												0	1	1	2	2	1	1	3	2	3	16	1.6
2012	Genetic linkage maps of the chromosomal regions associated with apomictic and sexual modes of reproduction in Cenchrus ciliaris	Yadav C.B., Anuj, Kumar S., Gupta M.G., Bhat V.	Molecular Breeding												1	3	2	1	1	2	0	2	1	3	16	1.6
2012	High-frequency direct plant regeneration via multiple shoot induction in the apomictic forage grass Cenchrus ciliaris L.	Kumar S., Bhat V.	In Vitro Cellular and Developmental Biology - Plant												0	2	4	3	0	3	1	1	1	1	16	1.6
2012	Polyembryony increases embryo and seedling mortality but also enhances seed individual survival in Handroanthus species (Bignoniaceae)	Mendes-Rodrigues C., Sampaio D.S., Costa M.E., de Souza Caetano A.P., Ranal M.A., Junior N.S.B., Oliveira P.E.	Flora: Morphology, Distribution, Functional Ecology of Plants												0	5	1	0	2	1	3	3	0	1	16	1.6
2007	Apomixis in Eulaliopsis binata: Characterization of reproductive mode and endosperm development	Yao J.-L., Zhou Y., Hu C.-G.	Sexual Plant Reproduction							0	1	1	2	3	1	4	0	4	2	1	2	1	0	2	24	1.6
2002	Towards an understanding of variation in the Mulga complex (Acacia aneura and relatives)	Miller J.T., Andrew R.A., Maslin B.R.	Conservation Science Western Australia		0	2	0	1	2	1	4	1	3	3	3	1	1	1	3	1	1	2	1	1	32	1.6
2003	Genetic, cytogenetic and morphological patterns in a mixed mulga population: Evidence for apomixis	Andrew R.L., Miller J.T., Peakall R., Crisp M.D., Bayer R.J.	Australian Systematic Botany			4	1	1	3	3	0	0	3	3	2	0	1	0	1	3	2	2	1	0	30	1.57895
2015	Understanding diploid diversity: A first step in unraveling polyploid, apomictic complexity in amelanchier	Burgess M.B., Cushman K.R., Doucette E.T., Frye C.T., Campbell C.S.	American Journal of Botany															0	1	2	4	1	2	1	11	1.57143
2015	Towards a better understanding of polyploid Sorbus (Rosaceae) from Bosnia and Herzegovina (Balkan Peninsula), including description of a novel, tetraploid apomictic species	Hajrudinovic A., Frajman B., Schonswetter P., Silajdzic E., Siljak-Yakovlev S., Bogunic F.	Botanical Journal of the Linnean Society															0	1	1	2	1	4	2	11	1.57143
2013	Reciprocal recurrent selection in the breeding of Brachiaria decumbens	Barrios S.C.L., do Valle C.B., Alves G.F., Simeao R.M., Jank L.	Tropical Grasslands-Forrajes Tropicales													0	0	2	1	1	2	3	2	3	14	1.55556
2013	Copy number variation in transcriptionally active regions of sexual and apomictic boechera demonstrates independently derived apomictic lineages	Aliyu O.M., Seifert M., Corral J.M., Fuchs J., Sharbel T.F.	Plant Cell													2	0	1	4	0	1	4	1	1	14	1.55556
2002	Construction of BAC libraries from two apomictic grasses to study the microcolinearity of their apospory-specific genomic regions	Roche D., Conner J.A., Budiman M.A., Frisch D., Wing R., Hanna W.W., Ozias-Akins P.	Theoretical and Applied Genetics		0	2	2	2	8	2	1	2	2	4	2	1	0	0	3	0	0	0	0	0	31	1.55
2011	Allozyme Variation in Diploid, Polyploid and Mixed-Ploidy Populations of the Pilosella alpicola Group (Asteraceae): Relation to Morphology, Origin of Polyploids and Breeding System	Singliarova B., Chrtek J., Plackova I., Mraz P.	Folia Geobotanica											1	0	3	3	2	1	0	1	3	3	0	17	1.54545
2009	Sex ratio, reproductive mode and genetic diversity in Triops cancriformis	Zierold T., Montero-Pau J., HAnfling B., GOmez A.	Freshwater Biology									0	2	2	1	5	2	2	2	3	0	0	0	1	20	1.53846
2005	Polyembryony and apomixis in Eriotheca pubescens (Malvaceae - Bombacoideae)	Mendes-Rodrigues C., Carmo-Oliveira R., Talavera S., Arista M., Ortiz P.L., Oliveira P.E.	Plant Biology					0	0	0	0	0	2	2	2	4	3	0	4	2	4	1	1	1	26	1.52941
2001	Parthenogenetic egg cells of wheat: Cellular and molecular studies	Kumlehn J., Kirik V., Czihal A., Altschmied L., Matzk F., Lorz H., Baumlein H.	Sexual Plant Reproduction	1	1	1	0	3	2	1	3	2	1	3	2	2	0	3	2	2	1	1	0	1	32	1.52381
2001	Apomixis and sexuality in Paspalum simplex: Characterization of the mode of reproduction in segregating progenies by different methods	Caceres M.E., Matzk F., Busti A., Pupilli F., Arcioni S.	Sexual Plant Reproduction	0	1	1	1	0	3	4	2	2	1	3	2	2	4	1	2	0	1	1	1	0	32	1.52381
2001	Non-Mendelian transmission of an apospory-specific genomic region in a reciprocal cross between sexual pearl millet “Pennisetum glaucum” and an apomictic F1 “P. Glaucum × P. squamulatum”	Roche D., Chen Z., Hanna W.W., Ozias-Akins P.	Sexual Plant Reproduction	2	1	2	1	1	3	2	0	1	1	1	4	3	2	4	2	0	0	0	1	1	32	1.52381
2001	AFLP variation in agamospermous and dioecious bluegrasses of western North America	Larson S.R., Waldron B.L., Monsen S.B., St. John L., Palazzo A.J., McCracken C.L., Harrison R.D.	Crop Science	0	0	2	5	6	3	3	0	3	1	2	1	0	1	3	0	1	0	0	1	0	32	1.52381
2001	Reproductive patterns of Caloglossa species (Delesseriaceae, Rhodophyta) from Australia and New Zealand: Multiple origins of asexuality in C. leprieurii. Literature review on apomixis, mixed-phase, bisexuality and sexual compatibility	West J.A., Zuccarello G.C., Kamiya M.	Phycological Research	0	0	3	1	0	3	1	3	1	2	3	1	1	1	4	2	1	2	1	0	2	32	1.52381
2020	Immunodetection of pectic epitopes, arabinogalactan proteins, and extensins in mucilage cells from the ovules of pilosella officinarum vaill. and taraxacum officinale agg. (asteraceae)	Plachno B.J., Kapusta M., Swiatek P., Stolarczyk P., Kocki J.	International Journal of Molecular Sciences																				0	3	3	1.5
2020	The relation of meiotic behaviour to hybridity, polyploidy and apomixis in the Ranunculus auricomus complex (Ranunculaceae)	Barke B.H., Karbstein K., Daubert M., Horandl E.	BMC Plant Biology																				1	2	3	1.5
2020	Phylogenomics supported by geometric morphometrics reveals delimitation of sexual species within the polyploid apomictic Ranunculus auricomus complex (Ranunculaceae)	Karbstein K., Tomasello S., Hodac L., Dunkel F.G., Daubert M., Horandl E.	Taxon																				1	2	3	1.5
2020	Genetic dissection of apomixis in dandelions identifies a dominant parthenogenesis locus and highlights the complexity of autonomous endosperm formation	Van Dijk P.J., Camp R.O.D., Schauer S.E.	Genes																				0	3	3	1.5
2020	Epigenetic patterns and geographical parthenogenesis in the alpine plant species ranunculus kuepferi (Ranunculaceae)	Schinkel C.C.F., Syngelaki E., Kirchheimer B., Dullinger S., Klatt S., Horandl E.	International Journal of Molecular Sciences																				2	1	3	1.5
2020	Ploidy level and breeding system in some populations of pilosella (Asteraceae) in eastern and southern Slovakia	Krahulcova A., Krahulec F.	Thaiszia Journal of Botany																				1	2	3	1.5
2018	Sex and rosaceae apomicts	Dickinson T.A.	Taxon																		0	1	0	5	6	1.5
2018	Mendelian segregation of leaf phenotypes in experimental F 2 hybrids elucidates origin of morphological diversity of the apomictic ranunculus auricomus complex	Hodac L., Barke B.H., Horandl E.	Taxon																		1	0	2	3	6	1.5
2018	New-age ideas about age-old sex: separating meiosis from mating could solve a century-old conundrum	Brandeis M.	Biological Reviews																		1	1	2	2	6	1.5
2018	Admixture, evolution, and variation in reproductive isolation in the Boechera puberula clade	Schilling M.P., Gompert Z., Li F.-W., Windham M.D., Wolf P.G.	BMC Evolutionary Biology																		0	1	3	2	6	1.5
2018	Unusual diversity of apomictic mechanisms in a species of Miconia, Melastomataceae	Caetano A.P.S., Cortez P.A., Teixeira S.P., Oliveira P.E., Carmello-Guerreiro S.M.	Plant Systematics and Evolution																		2	0	1	3	6	1.5
2016	[Forage performance of Paspalum hybrids from an interspecific cross, Desempenho forrageiro de híbridos de Paspalum obtidos por meio de cruzamentos interespecíficos]	da Motta E.A.M., Dall'Agnol M., Nascimento F.L., Pereira E.A., Machado J.M., Barbosa M.R., Simioni C., Ferreira P.B.	Ciencia Rural																1	2	0	1	2	3	9	1.5
2016	Reproductive biology of an Alpic paleo-endemic in a changing climate	Guerrina M., Casazza G., Conti E., Macri C., Minuto L.	Journal of Plant Research																0	1	3	1	3	1	9	1.5
2016	Using multiple sources of characters to delimit species in the genus Crataegus (Rosaceae): The case of the Crataegus rosei complex	Piedra-Malagon E.M., Albarran-Lara A.L., Rull J., Pinero D., Sosa V.	Systematics and Biodiversity																0	3	3	0	1	2	9	1.5
2014	Floral scent and its correlation with AFLP data in Sorbus	Feulner M., Pointner S., Heuss L., Aas G., Paule J., Dotterl S.	Organisms Diversity and Evolution														0	4	1	5	0	2	0	0	12	1.5
2014	Assessment of reproductive characteristics of Jatropha curcas L. in south Florida	Nietsche S., Vendrame W.A., Crane J.H., Pereira M.C.T.	GCB Bioenergy														0	0	2	1	2	4	2	1	12	1.5
2012	Male fertility versus sterility, cytotype, and DNA quantitative variation in seed production in diploid and tetraploid sea lavenders (Limonium sp., Plumbaginaceae) reveal diversity in reproduction modes	Rois A.S., Teixeira G., Sharbel T.F., Fuchs J., Martins S., Espirito-Santo D., Caperta A.D.	Sexual Plant Reproduction												0	2	1	1	1	2	3	1	0	4	15	1.5
2012	Population genetic structure of sexual and parthenogenetic damselflies inferred from mitochondrial and nuclear markers	Lorenzo-Carballa M.O., Hadrys H., Cordero-Rivera A., Andres J.A.	Heredity												0	1	1	0	4	2	3	2	1	1	15	1.5
2012	Classification of kentucky bluegrass (Poa pratensis L.) cultivars and accessions based on microsatellite (Simple sequence repeat) markers	Honig J.A., Averello V., Bonos S.A., Meyer W.A.	HortScience												0	1	1	4	1	1	3	1	0	3	15	1.5
2008	Black-fruited hawthorns of western North America - One or more agamic complexes?	Dickinson T.A., Lo E.Y.Y., Talent N., Love R.M.	Botany								0	3	2	0	0	1	3	2	1	2	4	1	0	2	21	1.5
2005	Developmental expression of ASG-1 during gametogenesis in apomictic guinea grass (Panicum maximum)	Chen L., Guan L., Seo M., Hoffmann F., Adachi T.	Journal of Plant Physiology					0	1	4	1	5	4	3	2	1	1	1	0	0	0	1	1	0	25	1.47059
2005	Tests for parasite-mediated frequency-dependent selection in natural populations of an asexual plant species	Siemens D.H., Roy B.A.	Evolutionary Ecology					0	0	4	4	5	1	2	0	1	2	0	3	1	1	0	0	1	25	1.47059
2007	Identification of a SCAR marker linked to apomixis in buffelgrass (Cenchrus ciliaris L.)	Dwivedi K.K., Bhat S.R., Bhat V., Bhat B.V., Gupta M.G.	Plant Science							1	0	1	2	0	1	5	3	2	1	1	0	4	0	1	22	1.46667
2011	Does polyembryony reduce seed germination and seedling development in Eriotheca pubescens (Malvaceae: Bombacoideae)?	Mendes-Rodrigues C., Ranal M.A., Oliveira P.E.	American Journal of Botany											0	2	1	3	0	2	2	3	2	1	0	16	1.45455
2011	The reproductive biology of Cybistax antisyphilitica (Bignoniaceae), a characteristic tree of the South American savannah-like Cerrado vegetation	Bittencourt N.S., Pereira E.J., de Souza Sao-Thiago P., Semir J.	Flora: Morphology, Distribution, Functional Ecology of Plants											0	0	3	2	0	2	4	1	3	1	0	16	1.45455
2011	Evolution and biogeography of alpine apomictic plants	Horandl E.	Taxon											3	4	2	1	1	0	2	2	0	1	0	16	1.45455
2002	Comparative cyto-embryological investigations of sexual and apomictic dandelions (Taraxacum) and their apomictic hybrids	Van Baarlen P., De Jong H.J., Van Dijk P.J.	Sexual Plant Reproduction		0	1	2	0	1	3	0	0	3	1	0	2	2	1	2	3	3	1	2	2	29	1.45
2013	Morphology, DNA-molecular variation, karyology, ecogeography, and phytosociology suggest allopatric differentiation and species rank for Potentilla rigoana (Rosaceae)	Dobes C., Rossa J., Paule J., Hulber K.	Taxon													0	0	3	2	3	1	0	3	1	13	1.44444
2004	Breeding systems and continuing evolution in the endemic Sorbus taxa on Arran	Robertson A., Newton A.C., Ennos R.A.	Heredity				1	1	1	2	1	3	1	1	1	1	0	3	0	6	2	1	0	1	26	1.44444
2006	Genetic variation in native and invasive populations of Erigeron annuus as assessed by rapd markers	Edwards P.J., Frey D., Bailer H., Ballisberger M.	International Journal of Plant Sciences						0	1	0	4	3	3	1	3	0	2	1	2	0	1	2	0	23	1.4375
2015	Breaking linkage between mating compatibility factors: Tetrapolarity in Microbotryum	Hood M.E., Scott M., Hwang M.	Evolution															0	1	3	2	2	1	1	10	1.42857
2008	Cryptic sex within male-sterile polyploid populations of the Easter daisy, Townsendia hookeri	Thompson S.L., Choe G., Ritland K., Whitton J.	International Journal of Plant Sciences								6	1	2	1	2	2	1	0	1	0	3	0	0	1	20	1.42857
2010	Breeding behavior and its possible consequences for gene flow in Taraxacum sect. Erythrosperma (H. Lindb.) Dahlst.	Martonfiova L., Martonfi P., Suvada R.	Plant Species Biology										0	2	1	2	2	2	2	0	4	2	0	0	17	1.41667
2005	Inheritance of apomeiosis (diplospory) in fleabanes (Erigeron, Asteraceae)	Noyes R.D.	Heredity					0	2	2	3	3	3	0	0	2	1	0	0	1	1	4	1	1	24	1.41176
2017	The Red Queen hypothesis and geographical parthenogenesis in the alpine hawkweed Hieracium alpinum (Asteraceae)	Hartmann M., Stefanek M., Zdvorak P., Herman P., Chrtek J., Mraz P.	Biological Journal of the Linnean Society																	0	3	2	1	1	7	1.4
2017	Origin and genetic differentiation of pink-flowered Sorbus hybrids in the Western Carpathians	Uhrinova V., Zozomova-Lihova J., Bernatova D., Paule J., Paule L., Gomory D.	Annals of Botany																	1	1	3	2	0	7	1.4
2017	The evolutionary ecology (evo-eco) of plant asexual reproduction	Niklas K.J., Cobb E.D.	Evolutionary Ecology																	1	1	1	2	2	7	1.4
2017	Cytology and sexuality of 11 species of Elatostema (Urticaceae) in limestone karsts suggests that apomixis is a recurring phenomenon	Fu L.-F., Su L.-Y., Mallik A., Wen F., Wei Y.-G.	Nordic Journal of Botany																	0	2	4	0	1	7	1.4
2017	Reopening an old chapter: A revised taxonomic and evolutionary concept of the Rubus montanus group	Kiraly G., Sochor M., Travnicek B.	Preslia																	0	1	2	3	1	7	1.4
2017	Genetic variability and morphology of tri- and tetraploid members of the Sorbus aria complex in northern Bavaria	Feulner M., Weig A., Paule J., Gregor T., Schott L.F., Aas G.	Preslia																	0	1	3	1	2	7	1.4
2012	Gene expression associated with apogamy commitment in Ceratopteris richardii	Cordle A.R., Irish E.E., Cheng C.-L.	Sexual Plant Reproduction												0	1	0	2	4	2	2	1	1	1	14	1.4
2012	A pattern of unique embryogenesis occurring via apomixis in Carya cathayensis	Zhang B., Wang Z.J., Jin S.H., Xia G.H., Huang Y.J., Huang J.Q.	Biologia Plantarum												0	1	3	1	2	3	0	2	1	1	14	1.4
2012	Isolation and characterization of microsatellite loci for the Potentilla core group (Rosaceae) using 454 sequencing	Dobes C., Scheffknecht S.	Molecular Ecology Resources												0	4	1	4	1	0	1	1	1	1	14	1.4
2009	Proteomic analysis of sugar beet apomictic monosomic addition line M14	Li H., Cao H., Wang Y., Pang Q., Ma C., Chen S.	Journal of Proteomics									0	0	1	1	3	1	1	2	4	1	1	1	2	18	1.38462
2001	RAPD analysis of interspecific relationships in presumably apomictic Cotoneaster species	Bartish I.V., Hylmo B., Nybom H.	Euphytica	0	1	0	1	1	1	2	1	1	1	2	1	0	3	1	1	1	1	5	4	1	29	1.38095
2014	Ecological and phylogenetic approaches for diversification of apogamous ferns in Japan	Tanaka T., Isaka Y., Hattori M., Sato T.	Plant Systematics and Evolution														1	1	2	1	2	1	1	2	11	1.375
2014	Meiotic behavior and pollen fertility in triploid and tetraploid natural populations of Campuloclinium macrocephalum (Eupatorieae, Asteraceae)	Farco G.E., Dematteis M.	Plant Systematics and Evolution														0	2	0	5	0	0	1	3	11	1.375
2014	Relative resource allocation to dispersal and competition demonstrates the putative role of hybridity in geographical parthenogenesis	Coughlan J.M., Stefanovic S., Dickinson T.A.	Journal of Biogeography														0	1	0	2	4	1	1	2	11	1.375
2014	Molecular phylogeny of Cotoneaster (Rosaceae) inferred from nuclear ITS and multiple chloroplast sequences	Li F., Fan Q., Li Q., Chen S., Guo W., Cui D., Liao W.	Plant Systematics and Evolution														0	0	0	2	3	3	1	2	11	1.375
2014	Apomictic parthenogenesis in a parasitoid wasp Meteorus pulchricornis, uncommon in the haplodiploid order Hymenoptera	Tsutsui Y., Maeto K., Hamaguchi K., Isaki Y., Takami Y., Naito T., Miura K.	Bulletin of Entomological Research														0	2	1	0	3	2	1	2	11	1.375
2014	Synergids and filiform apparatus in the sexual and apomictic dandelions from section Palustria (Taraxacum, Asteraceae)	Plachno B.J., Musial K., Swiatek P., Tuleja M., Marciniuk J., Grabowska-Joachimiak A.	Protoplasma														1	3	4	1	1	0	1	0	11	1.375
2006	A modified method of flow cytometric seed screen simplifies the quantification of progeny classes with different ploidy levels	Krahulcova A., Suda J.	Biologia Plantarum						1	1	1	5	3	3	0	0	1	0	0	0	2	1	2	2	22	1.375
2011	Selection of reference genes for quantitative real-time PCR expression studies of microdissected reproductive tissues in apomictic and sexual Boechera	Pellino M., Sharbel T.F., Mau M., Amiteye S., Corral J.M.	BMC Research Notes											1	1	5	0	1	2	3	1	1	0	0	15	1.36364
2008	Breeding system and pollination of selected orchids of the genus Chloraea (Orchidaceae) from central Chile	Humana A.M., Cisternas M.A., Valdivia C.E.	Flora: Morphology, Distribution, Functional Ecology of Plants								0	1	4	1	4	1	2	2	0	1	3	0	0	0	19	1.35714
2019	In vitro morphogenetic responses from obligatory apomictic Taraxacum belorussicum Val. N. Tikhom seedlings explants	Galuszka A., Gustab M., Tuleja M.	Plant Cell, Tissue and Organ Culture																			0	2	2	4	1.33333
2019	AFLP-based genetic diversity analysis distinguishes apomictically and sexually reproducing Cenchrus species	Yadav C.B., Dwivedi A., Kumar S., Bhat V.	Revista Brasileira de Botanica																			3	1	0	4	1.33333
2019	How clonal are clones? A quest for loss of heterozygosity during asexual reproduction in Daphnia magna	Dukic M., Berner D., Haag C.R., Ebert D.	Journal of Evolutionary Biology																			0	1	3	4	1.33333
2019	Allopolyploidization facilitates gene flow and speciation among corn, Zea perennis and Tripsacum dactyloides	Iqbal M.Z., Cheng M., Su Y., Li Y., Jiang W., Li H., Zhao Y., Wen X., Zhang L., Ali A., Rong T., Tang Q.	Planta																			0	3	1	4	1.33333
2019	Comparative transcriptome sequencing to determine genes related to the nucellar embryony mechanism in citrus	Simsek O., Donmez D., Eti S., Yesiloglu T., Aka Kacar Y.	Turkish Journal of Agriculture and Forestry																			1	3	0	4	1.33333
2016	Hybridity and autopolyploidy increase the expressivity of apospory in diploid Paspalum rufum	Delgado L., Sartor M.E., Espinoza F., Soliman M., Galdeano F., Ortiz J.P.A.	Plant Systematics and Evolution																0	0	1	3	2	2	8	1.33333
2016	Evidence of allopolyploidy in urochloa humidicola based on cytological analysis and genetic linkage mapping	Vigna B.B.Z., Santos J.C.S., Jungmann L., Valle C.B.D., Mollinari M., Pastina M.M., Pagliarini M.S., Garcia A.A.F., Souza A.P.S.	PLoS ONE																2	0	1	2	2	1	8	1.33333
2016	Tightly clustered markers linked to an apospory-related gene region and quantitative trait loci mapping for agronomic traits in Brachiaria hybrids	Thaikua S., Ebina M., Yamanaka N., Shimoda K., Suenaga K., Kawamoto Y.	Grassland Science																1	1	1	3	1	1	8	1.33333
2013	Self-sterility in the hexaploid Handroanthus serratifolius (Bignoniaceae), the national flower of Brazil	Alves M.F., Duarte M.O., Oliveira P.E., Sampaio D.S.	Acta Botanica Brasilica													0	0	0	3	3	1	3	2	0	12	1.33333
2013	Sporophytic apomixis in polyploid Anemopaegma species (Bignoniaceae) from central Brazil	Sampaio D.S., Bittencourt Junior N.S., Oliveira P.E.	Botanical Journal of the Linnean Society													1	1	0	2	1	1	3	1	2	12	1.33333
2013	Phylogeny of the Bouteloua curtipendula complex (Poaceae: Chloridoideae) based on nuclear ribosomal and plastid DNA sequences from diploid taxa	Siqueiros-Delgado M.E., Ainouche M., Columbus J.T., Ainouche A.	Systematic Botany													0	1	4	1	3	1	0	2	0	12	1.33333
2010	Reproductive System and Molecular Phylogenetic Relationships of Fonio Millets (Digitaria spp., Poaceae) with Some Polyploid Wild Relatives	Adoukonou-Sagbadja H., Wagner C., Ordon F., Friedt W.	Tropical Plant Biology										0	0	0	1	0	2	2	2	1	2	3	3	16	1.33333
2010	Identification of a molecular marker linked to apomixis in Brachiaria humidicola (Poaceae)	Zorzatto C., Chiari L., De Araujo Bitencourt G., Do Valle C.B., De Campos Leguizamon G.O., Schuster I., Pagliarini M.S.	Plant Breeding										1	0	2	1	2	0	4	1	0	3	1	1	16	1.33333
2001	Molecular evidence for allopolyploid speciation and a single origin of the western Mediterranean orchid Dactylorhiza insularis (Orchidaceae)	Bullini L., Cianchi R., Arduino P., De Bonis L., Mosco M.C., Verardi A., Porretta D., Corrias B., Rossi W.	Biological Journal of the Linnean Society	0	2	2	4	1	3	1	0	0	3	1	2	1	0	4	1	1	0	2	0	0	28	1.33333
2003	Modes of reproduction in Australian populations of Hypericum perforatum L. (St. John's wort) revealed by DNA fingerprinting and cytological methods	Mayo G.M., Langridge P.	Genome			0	1	2	5	5	3	1	2	2	1	1	1	1	0	0	0	0	0	0	25	1.31579
2012	Ectopic expression of an apple apomixis-related gene MhFIE induces co-suppression and results in abnormal vegetative and reproductive development in tomato	Liu D.-D., Dong Q.-L., Fang M.-J., Chen K.-Q., Hao Y.-J.	Journal of Plant Physiology												0	1	1	2	3	1	1	1	1	2	13	1.3
2002	Cassava, Manihot esculenta Crantz, genetic resources: Origin of the crop, its evolution and relationships with wild relatives	Nassar N.M.A.	Genetics and Molecular Research		0	0	0	0	1	1	2	4	2	1	0	3	0	2	5	0	2	1	1	1	26	1.3
2015	Microsatellite markers for Urochloa humidicola (Poaceae) and their transferability to other Urochloa species	Santos J.C., Barreto M.A., Oliveira F.A., Vigna B.B., Souza A.P.	BMC Research Notes															0	6	1	0	0	2	0	9	1.28571
2015	Searching for Diamonds in the Apomictic Rough: A Case Study Involving Boechera lignifera (Brassicaceae)	Windham M.D., Beck J.B., Li F.-W., Allphin L., Carman J.G., Sherwood D.A., Rushworth C.A., Sigel E., Alexander P.J., Bailey C.D., Al-Shehbaz I.A.	Systematic Botany															0	0	2	3	2	1	1	9	1.28571
2015	Sexual reproduction as a source of ploidy level variation in the model agamic complex of Pilosella bauhini and P. officinarum (Asteraceae: Lactuceae)	Rosenbaumova R., Krahulec F.	Plant Systematics and Evolution															0	1	2	1	0	3	2	9	1.28571
2015	Range expansion in asexual dandelions: Selection for general-purpose genotypes?	Oplaat C., Verhoeven K.J.F.	Journal of Ecology															0	1	1	1	3	1	2	9	1.28571
2008	Cytogenetic data for Paspalum notatum flügge accessions	Dahmer N., Schifino-Wittmann M.T., Dall'Agnol M., De Castro B.	Scientia Agricola								0	0	1	2	1	1	0	1	2	1	4	1	3	1	18	1.28571
2001	Mode of reproduction is detected by Parth1 and Sex1 SCAR markers in a wide range of facultative apomictic Kentucky bluegrass varieties	Albertini E., Barcaccia G., Porceddu A., Sorbolini S., Falcinelli M.	Molecular Breeding	0	0	2	4	3	4	1	0	0	1	1	4	0	0	2	0	2	0	1	0	2	27	1.28571
2001	Isozyme and morphological diversity within apomictic and sexual taxa of the ranunculus auricomus complex	Horandl E., Jakubowsky G., Dobes C.	Plant Systematics and Evolution	0	2	0	3	3	2	0	1	2	3	3	0	2	1	1	0	1	1	0	1	1	27	1.28571
2011	Induction of apomixis by outcrossing between genetically divergent entities of caloglossa leprieurii (ceramiales, rhodophyta) and evidence of hybrid apomicts in nature	Kamiya M., West J.A., Hara Y.	Journal of Phycology											0	2	2	1	2	2	1	1	2	0	1	14	1.27273
2007	Segregation for sexual seed production in Paspalum as directed by male gametes of apomictic triploid plants	Martinez E.J., Acuna C.A., Hojsgaard D.H., Tcach M.A., Quarin C.L.	Annals of Botany							0	0	2	0	2	2	1	1	1	0	0	3	3	3	1	19	1.26667
2003	Opportunistic out-crossing in Nicotiana attenuata (Solanaceae), a predominantly self-fertilizing native tobacco	Sime K.R., Baldwin I.T.	BMC Ecology			0	1	0	0	1	4	1	1	1	3	1	2	1	2	1	0	2	1	2	24	1.26316
2018	Sexual intraspecific recombination but not de novo origin governs the genesis of new apomictic genotypes in potentilla puberula (Rosaceae)	Nardi F.D., Dobes C., Muller D., Grasegger T., Myllynen T., Alonso-Marcos H., Tribsch A.	Taxon																		1	2	2	0	5	1.25
2018	Determination of apomixis by flow cytometry in two species of Lachemilla (Rosaceae) in Ecuador	Samaniego F., Kolar F., Urfus T., Barragan A., Romoleroux K.	Neotropical Biodiversity																		0	1	1	3	5	1.25
2018	[Analysis of genetic variability in vitro regenerated buffelgrass plants through ISSR molecular markers, Análisis de variabilidad genética en plantas regeneradas in vitro de buffelgrass mediante marcadores moleculares ISSR]	Carloni E., Colomba E.L., Ribotta A., Quiroga M., Tommasino E., Griffa S., Grunberg K.	Revista de la Facultad de Ciencias Agrarias																		0	1	4	0	5	1.25
2018	Induction of apomixis by dimethyl sulfoxide (Dmso) and genetic identification of apomictic plants in cassava	Chen X., Lai H.-G., Sun Q., Liu J.-P., Chen S.-B., Zhu W.-L.	Breeding Science																		0	3	1	1	5	1.25
2018	Intergenerational environmental effects: functional signals in offspring transcriptomes and metabolomes after parental jasmonic acid treatment in apomictic dandelion	Verhoeven K.J.F., Verbon E.H., van Gurp T.P., Oplaat C., Ferreira de Carvalho J., Morse A.M., Stahl M., Macel M., McIntyre L.M.	New Phytologist																		0	2	2	1	5	1.25
2018	Reproductive biology of Aechmea bracteata (Sw.) Griseb. (Bromelioideae: Bromeliaceae)	Pool-Chale M., Ramirez-Morillo I., Carnevali Fernandez-Concha G., Hornung-Leoni C.T.	Plant Biology																		0	0	5	0	5	1.25
2014	Development of SSR markers in hickory (Carya cathayensis Sarg.) and their transferability to other species of carya	Li J., Zeng Y., Shen D., Xia G., Huang Y., Huang Y., Chang J., Huang J., Wang Z.	Current Genomics														0	0	1	2	1	3	2	1	10	1.25
2014	Mating system and environmental variation drive patterns of adaptation in Boechera spatifolia (Brassicaceae)	Lovell J.T., Grogan K., Sharbel T.F., McKay J.K.	Molecular Ecology														0	2	1	2	0	3	1	1	10	1.25
2014	Diversity in apomictic populations of Paspalum simplex morong	Brugnoli E.A., Urbani M.H., Quarin C.L., Zilli A.L., Martinez E.J., Acuna C.A.	Crop Science														0	2	0	0	2	4	2	0	10	1.25
2006	Retrotransposon sequence variation in four asexual plant species	Docking T.R., Saade F.E., Elliott M.C., Schoen D.J.	Journal of Molecular Evolution						1	0	2	5	2	1	0	0	0	2	2	1	1	1	1	1	20	1.25
2001	Analysis of gene expression during flowering in apomeiotic mutants of Medicago spp.: Cloning of ESTs and candidate genes for 2n eggs	Barcaccia G., Varotto S., Meneghetti S., Albertini E., Porceddu A., Parrini P., Lucchin M.	Sexual Plant Reproduction	0	0	1	3	2	2	2	2	0	3	3	2	0	1	2	0	0	0	1	1	1	26	1.2381
2013	Cytogeography of Cenchrus ciliaris (Poaceae) in Tunisia	Kharrat-Souissi A., Siljak-Yakovlev S., Brown S.C., Chaieb M.	Folia Geobotanica													0	3	1	1	1	2	0	3	0	11	1.22222
2004	Development and characterization of nine new microsatellite markers in Taraxacum (Asteraceae)	Vasut R.J., Van Dijk P.J., Falque M., Travnicek B., Hans De Jong J.	Molecular Ecology Notes				0	0	0	0	1	3	1	1	1	0	1	4	3	0	3	2	1	1	22	1.22222
2017	Integument cell gelatinisation—the fate of the integumentary cells in Hieracium and Pilosella (Asteraceae)	Plachno B.J., Swiatek P., Kozieradzka-Kiszkurno M., Szelag Z., Stolarczyk P.	Protoplasma																	0	0	0	4	2	6	1.2
2017	High selfing rate inferred for white fonio [Digitaria exilis (Kippist.) Stapf] reproductive system opens up opportunities for breeding programs	Barnaud A., Vigouroux Y., Diallo M.T., Saidou S.I., Piquet M., Barry M.B., Bakasso Y., Zekraoui L., Rivallan R., Kane N.A., Billot C.	Genetic Resources and Crop Evolution																	0	1	1	3	1	6	1.2
2017	Breeding apomictic bahiagrass (Paspalum notatum Flügge) with improved turf traits	Rios E., Kenworthy K., Blount A., Quesenberry K., Unruh B., Erickson J., Altpeter F., Munoz P.	Plant Breeding																	0	0	3	1	2	6	1.2
2017	Breeding system and spatial isolation from congeners strongly constrain seed set in an insect-pollinated apomictic tree: Sorbus subcuneata (Rosaceae)	Hamston T.J., Wilson R.J., De Vere N., Rich T.C.G., Stevens J.R., Cresswell J.E.	Scientific Reports																	0	1	4	0	1	6	1.2
2017	Isolation and characterization of chromosomal markers in Poa pratensis	Zhao Y., Yu F., Liu R., Dou Q.	Molecular Cytogenetics																	0	0	0	2	4	6	1.2
2012	Detecting small-scale genotype-environment interactions in apomictic dandelion (Taraxacum officinale) populations	McLeod K.A., Scascitelli M., Vellend M.	Journal of Evolutionary Biology												0	2	2	3	1	0	1	2	1	0	12	1.2
2012	Density-independent mortality and increasing plant diversity are associated with differentiation of Taraxacum officinale into r- and K-strategists	Lipowsky A., Roscher C., Schumacher J., Schmid B.	PLoS ONE												0	1	1	1	1	1	2	3	0	2	12	1.2
2007	Karyology of Limonium (Plumbaginaceae) species from the Balearic Islands and the western Iberian Peninsula	Castro M., Rossello J.A.	Botanical Journal of the Linnean Society							0	1	0	0	1	2	0	1	2	2	2	4	1	0	2	18	1.2
2001	[Polyembryony in angiospermous trees of the Brazilian Cerrado and caatinga vegetation, A ocorrência de poliembrionia foi investigada em 75 espécies lenhosas do Cerrado do Brasil central e da Caatinga xerófila do nordeste Brasileiro]	Salomao A.N., Allem A.C.	Acta Botanica Brasilica	0	0	2	1	2	0	0	3	2	2	3	3	2	0	1	3	0	0	0	0	1	25	1.19048
2006	Patterns of morphometric variation and a new supraspecific classification of apomictic taxa of Hieracium (Asteraceae) from Denmark and southern Sweden	Tyler T.	Plant Systematics and Evolution						0	2	0	2	3	2	0	2	0	1	1	3	1	2	0	0	19	1.1875
2006	A novel mating system analysis for modes of self-oriented mating applied to diploid and polyploid arctic Easter daisies (Townsendia hookeri)	Thompson S.L., Ritland K.	Heredity						0	0	5	3	3	2	0	0	1	2	0	0	1	1	1	0	19	1.1875
2006	Apomixis via recombination of genome regions for apomeiosis (diplospory) and parthenogenesis in Erigeron (daisy fleabane, Asteraceae)	Noyes R.D.	Sexual Plant Reproduction						0	4	2	1	2	1	2	3	1	1	0	0	0	2	0	0	19	1.1875
2011	Evaluation of different methods for assessing the reproductive mode of weeping lovegrass plants, Eragrostis curvula (Schrad.) Nees	Meier M., Zappacosta D., Selva J.P., Pessino S., Echenique V.	Australian Journal of Botany											1	0	0	1	0	1	2	0	3	2	3	13	1.18182
2011	Distribution, growth performance and genetic variation of Erigeron annuus in the Swiss Alps	Trtikova M., Gusewell S., Baltisberger M., Edwards P.J.	Biological Invasions											0	0	4	0	1	3	2	0	1	1	1	13	1.18182
2016	Leaf transcriptome of two highly divergent genotypes of Urochloa humidicola (Poaceae), a tropical polyploid forage grass adapted to acidic soils and temporary flooding areas	Vigna B.B.Z., de Oliveira F.A., de Toledo-Silva G., da Silva C.C., do Valle C.B., de Souza A.P.	BMC Genomics																0	0	2	2	0	3	7	1.16667
2016	Repetitive sequences in Eragrostis curvula cDNA EST libraries obtained from genotypes with different ploidy	Romero J., Selva J.P., Pessino S., Echenique V., Garbus I.	Biologia Plantarum																0	3	0	3	0	1	7	1.16667
2010	Apomixis and ploidy barrier suppress pollen-mediated gene flow in field grown transgenic turf and forage grass (Paspalum notatum Flüggé)	Sandhu S., Blount A.R., Quesenberry K.H., Altpeter F.	Theoretical and Applied Genetics										0	1	2	2	3	2	0	1	0	2	0	1	14	1.16667
2010	Automictic parthenogenesis of a geographically parthenogenetic mayfly, Ephoron shigae (Insecta: Ephemeroptera, Polymitarcyidae)	Sekine K., Tojo K.	Biological Journal of the Linnean Society										1	0	0	1	1	3	1	3	1	2	0	1	14	1.16667
2004	Design of safe and biologically contained transgenic plants: Tools and technologies for controlled transgene flow and expression	Gleba Y., Marillonnet S., Klimyuk V.	Biotechnology and Genetic Engineering Reviews				0	1	2	2	5	2	2	1	2	0	2	0	0	1	1	0	0	0	21	1.16667
2003	Reproductive diversity and strategies for breeding in St. John's wort (Hypericum perforatum L.)	Pank F., Matzk F., Kastner U., Bluthner W.D., Foltys De Garcia E., Meister A., Ryschka U., Schumann G.	Euphytica			0	1	2	5	3	1	3	4	0	1	0	0	0	1	0	0	0	1	0	22	1.15789
2009	Use of SSR markers to assess sexual vs. apomictic origin and ploidy level of breeding progeny derived from crosses of apple proliferation-resistant Malus sieboldii and its hybrids with Malus × domestica cultivars	Bisognin C., Seemuller E., Citterio S., Velasco R., Grando M.S., Jarausch W.	Plant Breeding									1	0	4	2	0	1	1	1	0	3	2	0	0	15	1.15385
2009	Thelytokous parthenogenesis in the damselfly Ischnura hastata (Odonata, Coenagrionidae): Genetic mechanisms and lack of bacterial infection	Lorenzo-Carballa M.O., Cordero-Rivera A.	Heredity									1	0	1	1	0	1	2	2	3	1	2	0	1	15	1.15385
2015	Hybridization in natural mixed populations of sexual diploid and apomictic triploid dandelions (Taraxacum sect. Taraxacum): Why are the diploid sexuals not forced out?	Martonfiova L.	Folia Geobotanica															0	0	0	3	4	1	0	8	1.14286
2015	Transcriptome analysis of seed development in apomictic Paspalum notatum	Felitti S.A., Acuna C.A., Ortiz J.P.A., Quarin C.L.	Annals of Applied Biology															0	0	0	1	1	4	2	8	1.14286
2015	Range-wide genetic analysis reveals limited structure and suggests asexual patterns in the rare forb Senecio macrocarpus	Ahrens C.W., James E.A.	Biological Journal of the Linnean Society															0	2	1	1	1	1	2	8	1.14286
2015	Facultative apomixis and development of fruit in a deciduous shrub with medicinal and nutritional uses	Mangla Y., Chaudhary M., Gupta H., Thakur R., Goel S., Raina S.N., Tandon R.	AoB PLANTS															0	0	2	2	2	2	0	8	1.14286
2015	[Genetic parameters and selection of brachiaria decumbens hybrids for agronomic traits and resistance to spittlebugs, Parâmetros genéticos e seleção de híbridos de brachiaria decumbens para caracteres agronômicos e de resistência às cigarrinhas das pastagens]	Mateus R.G., Barrios S.C.L., Valle C.B.D., Valerio J.R., Torres F.Z.V., Martins L.B., Amaral P.N.C.D.	Crop Breeding and Applied Biotechnology															0	1	0	2	0	3	2	8	1.14286
2015	A survey of Wolbachia, Spiroplasma and other bacteria in parthenogenetic and non-parthenogenetic phasmid (Phasmatodea) species	Perez-Ruiz M., Martinez-Rodriguez P., Herranz J., Bella J.L.	European Journal of Entomology															0	2	2	1	1	1	1	8	1.14286
2008	Pollen viability, pollination, seed set, and seed germination of croftonweed (Eupatorium adenophorum) in China	Lu H., Shen J., Sang W., Zhang X., Lin J.	Weed Science								0	2	0	1	2	2	1	1	1	2	0	2	0	2	16	1.14286
2007	An Hieracium mutant, loss of apomeiosis 1 (loa1) is defective in the initiation of apomixis	Okada T., Catanach A.S., Johnson S.D., Bicknell R.A., Koltunow A.M.	Sexual Plant Reproduction							0	1	2	3	4	2	1	1	0	0	0	1	0	1	1	17	1.13333
2014	Evolution of an experimental population of Phytophthora capsici in the field	Dunn A.R., Bruening S.R., Grunwald N.J., Smart C.D.	Phytopathology														0	1	0	3	3	0	0	2	9	1.125
2014	Fluorescent in situ hybridization shows DIPLOSPOROUS located on one of the NOR chromosomes in apomictic dandelions (Taraxacum) in the absence of a large hemizygous chromosomal region	Vasut R.J., Vijverberg K., Van Dijk P.J., De Jong H., Schwarzacher T.	Genome														0	0	1	1	2	1	2	2	9	1.125
2013	Apomikten in der vegetation mitteleuropas	Gregor T.	Tuexenia													0	0	1	0	3	2	1	1	2	10	1.11111
2013	Diversity in diploid, tetraploid, and mixed diploid-tetraploid populations of Paspalum simplex	Brugnoli E.A., Urbani M.H., Quarin C.L., Martinez E.J., Acuna C.A.	Crop Science													0	2	0	1	0	0	7	0	0	10	1.11111
2013	Characterization of mode of reproduction in Commiphora wightii [(Arnot) Bhandari] reveals novel pollen-pistil interaction and occurrence of obligate sexual female plants	Geetha K.A., Kawane A., Bishoyi A.K., Phurailatpam A., Ankita C., Malik S.K., Srinivasan R., Bhat S.R.	Trees - Structure and Function													0	2	2	1	0	3	0	0	2	10	1.11111
2013	Sorbus quernea: Taxonomic confusion caused by the naturalization of an alien species, Sorbus mougeotii	Lepsi M., Lepsi P., Vit P.	Preslia													1	1	4	1	1	0	1	1	0	10	1.11111
2013	Sorbus pauca species nova, the first endemic species of the Sorbus hybrida group for the Czech Republic	Lepsi M., Lepsi P., Sadlo J., Koutecky P., Vit P., Petrik P.	Preslia													0	1	4	2	1	0	1	0	1	10	1.11111
2004	Biometrical analysis and selection of tetraploid progenies of Panicum maximum using mixed model methods	Resende R.M.S., Jank L., Do Valle C.B., Bonato A.L.V.	Pesquisa Agropecuaria Brasileira				0	1	0	2	1	2	0	1	0	3	1	1	0	3	1	1	1	2	20	1.11111
2003	Significance of flower exploding pollination on the reproduction of the Scotch broom, Cytisus scoparius (Leguminosae)	Suzuki N.	Ecological Research			0	1	1	1	2	1	0	2	0	2	0	2	0	0	1	1	1	4	2	21	1.10526
2012	Molecular and cytogenetic characterization of a collection of bahiagrass (Paspalum notatum Flügge) native to Uruguay	Reyno R., Narancio R., Speranza P., Do Canto J., Lopez-Carro B., Hernandez P., Burgueno J., Real D., Rizza M.D.	Genetic Resources and Crop Evolution												0	1	2	1	0	2	1	2	0	2	11	1.1
2012	Functional characterization of an apple apomixis-related MhFIE gene in reproduction development	Liu D.-D., Dong Q.-L., Sun C., Wang Q.-L., You C.-X., Yao Y.-X., Hao Y.-J.	Plant Science												1	0	0	3	1	0	0	2	0	4	11	1.1
2001	Heritability of height, width, resin, rubber, and latex in guayule (Parthenium argentatum)	Dierig D.A., Ray D.T., Coffelt T.A., Nakayama F.S., Leake G.S., Lorenz G.	Industrial Crops and Products	0	0	0	1	2	0	2	1	3	3	1	2	0	0	1	1	1	2	2	1	0	23	1.09524
2011	Partial isolation of the genomic region linked with apomixis in Paspalum simplex	Calderini O., Donnison I., Polegri L., Panara F., Thomas A., Arcioni S., Pupilli F.	Molecular Breeding											1	1	1	0	0	1	1	0	3	3	1	12	1.09091
2010	Characterization of apomictic BC7 and BC8 pearl millet: Meiotic chromosome behavior and construction of an ASGR-carrier chromosome-specific library	Singh M., Conner J.A., Zeng Y.-J., Hanna W.W., Johnson V.E., Ozias-Akins P.	Crop Science										0	1	0	3	0	1	3	2	0	1	0	2	13	1.08333
2009	Development of microsatellite markers for Brachiaria humidicola (Rendle) Schweick	Jungmann L., Vigna B.B.Z., Paiva J., Sousa A.C.B., do Valle C.B., Laborda P.R., Zucchi M.I., de Souza A.P.	Conservation Genetics Resources									0	2	1	0	2	0	2	3	2	0	1	1	0	14	1.07692
2009	Ploidy manipulation in guinea grass (Panicum maximum Jacq., Poaceae) utilizing a Hybridization-supplemented Apomixis-components Partitioning Approach (HAPA)	Kaushal P., Agrawal A., Malaviya D.R., Siddiqui S.A., Roy A.K.	Plant Breeding									1	3	1	0	0	0	2	0	0	2	3	2	0	14	1.07692
2009	Evolutionary patterns in the Dilatata group (Paspalum, Poaceae)	Speranza P.R.	Plant Systematics and Evolution									0	1	0	1	2	0	2	2	1	1	4	0	0	14	1.07692
2009	Studies in Cyperaceae in southern Africa 42: Pseudo-vivipary in South African Cyperaceae	Gordon-Gray K.D., Baijnath H., Ward C.J., Wragg P.D.	South African Journal of Botany									0	1	1	1	0	3	0	2	1	0	1	4	0	14	1.07692
2007	Heterochronic features of the female germline among several sexual diploid Tripsacum L. (Andropogoneae, Poaceae)	Bradley J.E., Carman J.G., Jamison M.S., Naumova T.N.	Sexual Plant Reproduction							2	1	1	5	1	0	1	0	0	0	1	0	2	1	1	16	1.06667
2005	Evidence of sexuality in induced tetraploids of Brachiaria brizantha (Poaceae)	Guerra Araujo A.C., Nobrega J.M., Pozzobon M.T., De Campos Carneiro V.T.	Euphytica					0	0	2	0	3	3	2	3	0	0	2	1	0	0	0	1	1	18	1.05882
2004	Apomictic development in Arabis gunnisoniana	Taskin K.M., Turgut K., Scott R.J.	Israel Journal of Plant Sciences				0	1	3	0	0	3	3	1	1	0	1	1	2	0	0	2	0	1	19	1.05556
2001	Differentiation in reproductive strategy between sexual and asexual populations of Antennaria parlinii (Asteraceae)	O'Connell L.M., Eckert C.G.	Evolutionary Ecology Research	0	0	1	2	3	3	1	3	1	1	1	0	0	0	1	1	2	1	1	0	0	22	1.04762
2001	Sexual reproduction in field populations of the facultative apomict, Hieracium pilosella	Houliston G.J., Chapman H.M.	New Zealand Journal of Botany	1	1	1	5	1	2	2	1	1	1	1	1	0	1	0	1	0	0	0	0	2	22	1.04762
2021	Phylogeny of crataegus (Rosaceae) based on 257 nuclear loci and chloroplast genomes: Evaluating the impact of hybridization	Liston A., Weitemier K.A., Letelier L., Podani J., Zong Yu., Liu L., Dickinson T.A.	PeerJ																					1	1	1
2021	Chromosome-level genome assembly of Sichuan pepper provides insights into apomixis, drought tolerance, and alkaloid biosynthesis	Wang M., Tong S., Ma T., Xi Z., Liu J.	Molecular Ecology Resources																					1	1	1
2021	Pollination promotes ABA synthesis but not sexual reproduction in the apomictic species Zanthoxylum bungeanum Maxim	Fei X., Shi Q., Lei Y., Wang S., Qi Y., Hu H., Wei A.	Tree Physiology																					1	1	1
2021	Somatic variations led to the selection of acidic and acidless orange cultivars	Wang L., Huang Y., Liu Z.A., He J., Jiang X., He F., Lu Z., Yang S., Chen P., Yu H., Zeng B., Ke L., Xie Z., Larkin R.M., Jiang D., Ming R., Buckler E.S., Deng X., Xu Q.	Nature Plants																					1	1	1
2021	4-cpa (4-chlorophenoxyacetic acid) induces the formation and development of defective “fenghou” (vitis vinifera × v. labrusca) grape seeds	Liu Z., Wang Y., Pu W., Zhu H., Liang J., Wu J., Hong L., Guan P., Hu J.	Biomolecules																					1	1	1
2021	Testing for apomixis in an obligate pollination mutualism	Finch J.T.D., Power S.A., Welbergen J.A., Cook J.M.	Journal of Pollination Ecology																					1	1	1
2021	Reproductive output and insect behavior in hybrids and apomicts from limonium ovalifolium and l. Binervosum complexes (plumbaginaceae) in an open cross-pollination experiment	Conceicao S.I.R., Fernandes J., Borges da Silva E., Caperta A.D.	Plants																					1	1	1
2020	The correlation of phylogenetics, elevation and ploidy on the incidence of apomixis in Asteraceae in the European Alps	Pegoraro L., Baker E.C., Aeschimann D., Balant M., Douzet R., Garnatje T., Guignard M.S., Leitch I.J., Leitch A.R., Palazzesi L., Theurillat J.-P., Hidalgo O., Pellicer J.	Botanical Journal of the Linnean Society																				0	2	2	1
2020	Assessment of biolistic and Agrobacterium-mediated genetic transformation methods in Cenchrus ciliaris	Laishram S.D., Goyal S., Shashi, Kulkarni V.M., Kumar S., Bhat V.	Nucleus (India)																				1	1	2	1
2020	Characterization and Dynamics of Repeatomes in Closely Related Species of Hieracium (Asteraceae) and Their Synthetic and Apomictic Hybrids	Zagorski D., Hartmann M., Bertrand Y.J.K., Pastova L., Slavikova R., Josefiova J., Fehrer J.	Frontiers in Plant Science																				0	2	2	1
2020	Gynomonoecy in a mycoheterotrophic orchid Eulophia zollingeri with autonomous selfing hermaphroditic flowers and putatively outcrossing female flowers	Suetsugu K.	PeerJ																				0	2	2	1
2020	Efficient crispr/cas9-mediated knockout of an endogenous phytoene desaturase gene in t1 progeny of apomictic hieracium enables new strategies for apomixis gene identification	Henderson S.W., Henderson S.T., Goetz M., Koltunow A.M.G.	Genes																				0	2	2	1
2020	SERK genes identification and expression analysis during somatic embryogenesis and sporogenesis of sexual and apomictic Brachiaria brizantha (Syn. Urochloa brizantha)	Koehler A.D., Irsigler A.S.T., Carneiro V.T.C., Cabral G.B., Rodrigues J.C.M., Gomes A.C.M.M., Togawa R.C., Costa M.M.C., Martinelli A.P., Dusi D.M.A.	Planta																				0	2	2	1
2020	Patterns of genotype variation and demographic history in Lindera glauca (Lauraceae), an apomict-containing dioecious forest tree	Zhu S.-S., Comes H.P., Tamaki I., Cao Y.-N., Sakaguchi S., Yap Z.-Y., Ding Y.-Q., Qiu Y.-X.	Journal of Biogeography																				0	2	2	1
2020	Retro-Element Gypsy-163 Is Differentially Methylated in Reproductive Tissues of Apomictic and Sexual Plants of Cenchrus ciliaris	Rathore P., Raina S.N., Kumar S., Bhat V.	Frontiers in Genetics																				0	2	2	1
2020	Genetic variation and phylogeography of the Australian and New Zealand fern Asplenium flabellifolium (Aspleniaceae)	Ohlsen D.J., Shepherd L.D., Perrie L.R., Brownsey P.J., Bayly M.J.	Australian Systematic Botany																				1	1	2	1
2020	Occurrence of apomictic conspecifics and ecological preferences rather than colonization history govern the geographic distribution of sexual Potentilla puberula	Nardi F.D., Hulber K., Moser D., Alonso-Marcos H., Tribsch A., Dobes C.	Ecology and Evolution																				1	1	2	1
2020	Limited Mating Ability of a Wasp Strain with Rickettsia-Induced Thelytoky	Adachi-Hagimori T., Miura K.	Annals of the Entomological Society of America																				0	2	2	1
2020	Inverted meiosis and the evolution of sex by loss of complementation	Archetti M.	Journal of Evolutionary Biology																				1	1	2	1
2020	Differential gene expression profiling of one- and two-dimensional apogamous gametophytes of the fern Dryopteris affinis ssp. affinis	Wyder S., Rivera A., Valdes A.E., Canal M.J., Gagliardini V., Fernandez H., Grossniklaus U.	Plant Physiology and Biochemistry																				0	2	2	1
2020	Phenology, Seed Germination, and Genetics Explains the Reproductive Strategies of Diospyros lasiocalyx (Mart.) B. Wall	Aguiar B.I., Sebbenn A.M., Tarazi R., Vogado N.O., Morellato L.P.C., Tambarussi E.V., Moreno M.A., Pereira L.C.S.M., Montibeller C., Ferraz E.M., Gandara F.B., Kageyama P.Y.	Tropical Plant Biology																				0	2	2	1
2020	Apomixis as a tool for development of high yielding clones and selections in Jatropha curcas L.	Francis G., John O., Piergiorgio S., Mulpuri S.	Genetic Resources and Crop Evolution																				1	1	2	1
2020	Populations of Pilosella species in ruderal habitats in the city of Prague: Consequences of the spread of P. Aurantiaca and P. Rothiana	Krahulec F., Krahulcova A., Urfus T., Dolezal J.	Preslia																				0	2	2	1
2020	Development of interspecific hybrids between habenaria radiata and habenaria rhodocheila complex	Sinumporn P., Narumikawasaki T., Fukai S.	Advances in Horticultural Science																				0	2	2	1
2019	Breeding systems in diploid and polyploid hawthorns (Crataegus): Evidence from experimental pollinations of C. monogyna, C. subsphaerica, and natural hybrids	Vaskova D., Kolarcik V.	Forests																			0	1	2	3	1
2019	Optimization of protein extraction and proteomic studies in Cenchrus polystachion (L.) Schult	Somayajula D., Desai N.	Heliyon																			0	2	1	3	1
2019	Pollen development in male sterile mangosteen (Garcinia mangostana L.) and male fertile seashore mangosteen (Garcinia celebica L.)	Sutthinon P., Samuels L., Meesawat U.	Protoplasma																			1	0	2	3	1
2019	Extending the range of Rubus ser. Micantes (Rosaceae) southward: Rubus vallis-cembrae, a unique new species from Italy	Prosser F., Kiraly G.	Willdenowia																			1	1	1	3	1
2019	Sexual and apomictic seed reproduction in Aronia species with different ploidy levels	Mahoney J.D., Hau T.M., Connolly B.A., Brand M.H.	HortScience																			0	2	1	3	1
2019	Nomenclatural and taxonomic notes on rubus sect. Corylifolii (rosaceae) in central europe	Kiraly G.	Phytotaxa																			1	2	0	3	1
2019	Exposing seeds of sarcococca confusa to increased concentrations and durations of ethyl methanesulfonate reduced seed germination, twinning, and plant size	Hoskins T., Contreras R.N.	HortScience																			0	2	1	3	1
2018	Sexual, apomictic and mixed populations in Handroanthus ochraceus (Bignoniaceae) polyploid complex	Mendes M.G., de Oliveira A.P., Oliveira P.E., Bonetti A.M., Sampaio D.S.	Plant Systematics and Evolution																		0	1	1	2	4	1
2018	Seed traits, terminal velocity and germination in sexual diploid and apomictic triploid Hieracium alpinum (Asteraceae): Are apomicts better dispersers?	Chrtek J., Hartmann M., Mrazova V., Zdvorak P., Stefanek M., Mraz P.	Flora: Morphology, Distribution, Functional Ecology of Plants																		0	1	2	1	4	1
2018	In vitro regeneration from leaf-base segments in three genotypes of Urochloa spp.	Yaguinuma D.H., Takamori L.M., Mendonca De Oliveira A., Vieira L.G.E., Ribas A.F.	Crop and Pasture Science																		0	2	0	2	4	1
2017	Is evolution of apomicts driven by the phylogeography of the sexual ancestor? Insights from European and Caucasian brambles (Rubus, Rosaceae)	Sochor M., Sarhanova P., Pfanzelt S., Travnicek B.	Journal of Biogeography																	0	2	2	0	1	5	1
2016	The full breadth of mendel’s genetics	van Dijk P.J., Noel Ellis T.H.	Genetics																0	1	2	1	1	1	6	1
2016	A reexamination of the North American crepis agamic complex and comparison with the findings of Babcock and Stebbins’ classic biosystematic monograph	Sears C.J., Whitton J.	American Journal of Botany																2	2	1	0	0	1	6	1
2016	Sporophytic apomixis in polyembryonic Handroanthus serratifolius (Vahl) S.O. Grose (Bignoniaceae) characterizes the species as an agamic polyploid complex	Alves M.F., Duarte M.O., Bittencourt N.S., Oliveira P.E., Sampaio D.S.	Plant Systematics and Evolution																1	0	2	2	0	1	6	1
2015	Are obligatory apomicts invested in the pollen tube transmitting tissue? Comparison of the micropyle ultrastructure between sexual and apomictic dandelions (Asteraceae, Lactuceae)	Plachno B.J., Swiatek P., Kozieradzka-Kiszkurno M., Majesky L., Marciniuk J., Stolarczyk P.	Protoplasma															0	4	1	0	1	1	0	7	1
2015	Anther wall and pollen development in Neotropical species-rich Miconia (Melastomataceae)	Cortez P.A., Caetano A.P.S., Carmello-Guerreiro S.M., Teixeira S.P.	Plant Systematics and Evolution															0	0	0	1	2	2	2	7	1
2015	Rubus gayeri and Rubus slavonicus, two new species of Rubus ser. Micantes (Rosaceae) from Central and South-Eastern Europe	Kiraly G., Travnicek B., Zila V.	Phytotaxa															0	0	4	0	1	2	0	7	1
2014	Breeding strategies for Brachiaria spp. to improve productivity - An ongoing project	Alves G.F., de Figueiredo U.J., Filho A.D.P., Barrios S.C.L., do Valle C.B.	Tropical Grasslands-Forrajes Tropicales														0	0	2	0	1	2	2	1	8	1
2013	Quantitative assessment of megasporogenesis for the facultative apomicts Erigeron annuus and Erigeron strigosus (Asteraceae)	Noyes R.D., Givens A.D.	International Journal of Plant Sciences													0	1	2	0	0	1	2	1	2	9	1
2013	Seasonal expression of apospory in bahiagrass	Rios E.F., Blount A., Kenworthy K.E., Acuna C.A., Quesenberry K.H.	Tropical Grasslands-Forrajes Tropicales													0	0	1	0	1	0	1	3	3	9	1
2013	Mating in the pseudogamic apomictic Anemopaegma acutifolium DC: Another case of pseudo-self-compatibility in Bignoniaceae?	Sampaio D.S., Bittencourt Jr N.S., Oliveira P.E.	Plant Biology													2	0	0	4	0	1	2	0	0	9	1
2013	Obtaining sexual genotypes for breeding in buffel grass	Quiroga M., Grunberg K., Ribotta A., Lopez Colomba E., Carloni E., Tommasino E., Luna C., Griffa S.	South African Journal of Botany													0	0	1	1	2	2	1	1	1	9	1
2013	Patterns of genetic diversity in natural populations of Paspalum agamic complexes	Sartor M.E., Rebozzio R.N., Quarin C.L., Espinoza F.	Plant Systematics and Evolution													0	2	1	0	2	1	2	1	0	9	1
2013	Patterns of plastid and nuclear variation among apomictic polyploids of Hieracium: Evolutionary processes and taxonomic implications	Tyler T., Jonsson J.	Annals of Botany													0	0	1	0	4	2	1	0	1	9	1
2013	Novel microRNAs and microsatellite-like small RNAs in sexual and apomictic Boechera species	Amiteye S., Corral J.M., Vogel H., Kuhlmann M., Mette M.F., Sharbel T.F.	MicroRNA (Shāriqah, United Arab Emirates)													1	0	0	0	1	0	1	3	3	9	1
2012	Spontaneous hybrids between native and exotic Rubus in the Western United States produce offspring both by apomixis and by sexual recombination	Clark L.V., Jasieniuk M.	Heredity												0	0	0	2	3	2	1	0	1	1	10	1
2012	Understanding male sterility in Miconia species (Melastomataceae): A morphological approach	Cortez P.A., Carmello-Guerreiro S.M., Teixeira S.P.	Australian Journal of Botany												0	2	1	1	0	0	3	0	0	3	10	1
2012	Characterization of alien chromosomes in backcross derivatives of Triticum aestivum × Elymus rectisetus hybrids by using molecular markers and sequential multicolor FISH/GISH	Dou Q.-W., Lei Y., Li X., Mott I.W., Wang R.R.-C.	Genome												0	1	1	1	0	3	0	2	1	1	10	1
2012	Diversity of S-alleles and mate availability in 3 populations of self-incompatible wild pear (Pyrus pyraster)	Hoebee S.E., Angelone S., Csencsics D., Maattanen K., Holderegger R.	Journal of Heredity												0	0	3	1	2	0	0	0	1	3	10	1
2011	Manihot fortalezensis Nassar, Ribeiro, Bomfim et Gomes a new species of Manihot from Ceará, Brazil	Nassar N.M.A., Ribeiro D.G., Bomfim N.N., Gomes P.T.C.	Genetic Resources and Crop Evolution											0	1	1	4	0	1	1	2	1	0	0	11	1
2011	Identification of differentially expressed genes associated with semigamy in Pima cotton (Gossypium barbadense L.) through comparative microarray analysis	Curtiss J., Rodriguez-Uribe L., Stewart J.M., Zhang J.	BMC Plant Biology											1	4	2	0	1	1	0	0	1	1	0	11	1
2009	Patterns of genetic diversity in Platanthera bifolia (Orchidaceae) with respect to life history traits and recent range expansion	Brzosko E., Wroblewska A., Talalaj I., Adamowski W.	Folia Geobotanica									0	1	1	2	1	0	0	1	3	2	1	1	0	13	1
2008	Origin of apomictic red algae: Outcrossing studies of different strains in Caloglossa monosticha (Ceramiales, Rhodophyta)	Kamiya M., West J.A.	Journal of Phycology								0	0	2	1	1	2	2	1	0	2	1	2	0	0	14	1
2007	Morphological and allozyme diversity in the Hieracium nigrescens group (Compositae) in the Sudety Mountains and the Western Carpathians	Chrtek Jr. J., Tonkova M., Mraz P., Marhold K., Plackova I., Krahulcova A., Kirschner J.	Botanical Journal of the Linnean Society							1	0	0	1	4	0	2	1	0	2	1	0	1	2	0	15	1
2006	Pollen-mediated gene flow from Kentucky bluegrass under cultivated field conditions	Johnson P.G., Larson S.R., Anderton A.L., Patterson J.T., Cattani D.J., Nelson E.K.	Crop Science						0	0	1	1	3	0	2	2	0	3	0	1	1	0	1	1	16	1
2006	Molecular phylogeography and hybridization in members of the circumpolar Potentilla sect. Niveae (Rosaceae)	Eriksen B., Topel M.H.	American Journal of Botany						0	2	5	0	1	0	1	2	1	0	2	0	1	1	0	0	16	1
2005	Pollination and reproductive success in the gynodioecious endemic Thymus loscosii (Lamiaceae)	Orellana M.R., Rovira A.M., Blanche C., Bosch M.	Canadian Journal of Botany					0	0	1	0	3	1	0	4	2	1	1	0	2	0	1	1	0	17	1
2002	Effect of pollination timing on the rate of apomictic reproduction revealed by RAPD markers in Paspalum notatum	Espinoza F., Pessino S.C., Quarin C.L., Valle E.M.	Annals of Botany		0	1	0	0	1	1	1	2	2	0	0	1	1	0	0	1	2	3	2	2	20	1
2001	Apomixis in Tripsacum: Comparative mapping of a multigene phenomenon	Blakey C.A., Goldman S.L., Dewald C.L.	Genome	1	0	3	4	2	1	2	1	0	1	1	3	0	0	1	0	0	0	0	0	0	20	0.952381
2003	Flowering in a bamboo, Melocanna baccifera (Bambusoideae: Poaceae)	Ramanayake S.M.S.D., Weerawardene T.E.	Botanical Journal of the Linnean Society			0	0	0	1	1	0	0	1	1	0	0	1	2	2	3	0	1	2	3	18	0.947368
2003	Facultative apomixis and hybridization in arctic Potentilla section Niveae (Rosaceae) from Svalbard	Nylehn J., Hamre E., Nordal I.	Botanical Journal of the Linnean Society			0	1	0	1	2	0	0	0	2	2	4	2	2	0	0	1	0	0	1	18	0.947368
2004	Regeneration and characterization of somatic hybrid plants of Citrus sinensis (sweet orange) and Citrus micrantha, a progenitor species of lime	Khan I.A., Grosser J.W.	Euphytica				0	2	0	3	3	0	2	2	1	1	0	3	0	0	0	0	0	0	17	0.944444
2006	Chromosome doubling induces apomixis in a cassava × Manihot anomala hybrid	Nassar N.M.A.	Hereditas						0	0	0	4	2	1	0	1	1	0	1	1	2	2	0	0	15	0.9375
2006	On the embryology and mode of reproduction of selected diploid species of Hieracium s.l. (Asteraceae) from Bulgaria	Yurukova-Grancharova P., Robeva-Davidova P., Vladimirov V.	Flora: Morphology, Distribution, Functional Ecology of Plants						0	2	0	0	1	2	1	1	2	1	0	0	1	3	1	0	15	0.9375
2006	Type of pollination and indices of fruit set of some Georgian grapevine varieties	Chkhartishvili N., Vashakidze L., Gurasashvili V., Maghradze D.	Vitis - Journal of Grapevine Research						0	1	0	0	1	2	2	0	1	2	1	0	0	2	2	1	15	0.9375
2007	Apomixis in Taraxacum paludosum (section Palustria, Asteraceae): Recombinations of apomixis elements in inter-sectional crosses	Zavesky L., Jarolimova V., Stepanek J.	Plant Systematics and Evolution							0	1	1	4	0	1	0	0	1	1	1	2	1	1	0	14	0.933333
2008	Conservation of Britain's biodiversity: The case of Hieracium cyathis (Asteraceae) and its relation to other apomictic taxa	Rich T.C.G., McDonnell E.J., Lledo M.D.	Botanical Journal of the Linnean Society								0	1	2	1	2	1	1	1	0	2	0	1	1	0	13	0.928571
2008	Cytogenetic analyses in Paspalum L. reveal new diploid species and accessions	Pozzobon M.T., Machado A.C.D.C., Vaio M., Valls J.F.M., Penaloza A.D.P.D.S., Dos Santos S., Cortes A.L., Rua G.H.	Ciencia Rural								0	1	0	1	1	2	2	0	2	0	1	1	0	2	13	0.928571
2009	Evidence for inbreeding and apomixis in close crosses of Phytophthora capsici	Hurtado-Gonzales O.P., Lamour K.H.	Plant Pathology									0	1	0	2	1	1	0	1	2	1	0	1	2	12	0.923077
2010	Fine-scale comparisons of genetic variability in seed families of asexually and sexually reproducing Crataegus (Hawthorn Rosaceae)	Lo E.Y.Y., Stefanovic S., Ritland K., Dickinson T.A.	American Journal of Botany										0	0	1	0	1	3	1	2	1	2	0	0	11	0.916667
2010	No evidence of apomixis in matroclinal progeny from experimental crosses in the genus Fragaria (strawberry) based on RAPDs	Nosrati H., Price A.H., Wilcock C.C.	Euphytica										0	3	2	1	0	1	0	2	2	0	0	0	11	0.916667
2011	Detection and analysis of endogenous badnaviruses in the New Zealand flora	Lyttle D.J., Orlovich D.A., Guy P.L.	AoB PLANTS											0	1	0	1	3	0	1	2	0	2	0	10	0.909091
2011	Revisiting the hetero-fertilization phenomenon in maize	Gao S., Babu R., Lu Y., Martinez C., Hao Z., Krivanek A.F., Wang J., Rong T., Crouch J., Xu Y.	PLoS ONE											0	2	1	0	0	0	1	2	0	3	1	10	0.909091
2012	Study of flowering behavior and sex determination in Garcinia indica (Thomas-Du Pettite) choisy by means of molecular markers	Thatte K.S., Deodhar M.A.	Biotechnology												0	0	1	3	0	1	0	3	1	0	9	0.9
2012	Bats and bees are pollinating Parkia biglobosa in The Gambia	Lassen K.M., Raebild A., Hansen H., Brodsgaard C.J., Eriksen E.N.	Agroforestry Systems												2	0	1	1	0	1	0	0	2	2	9	0.9
2012	Cytology and embryology of the pompom weed, Campuloclinium macrocephalum (Eupatorieae, Asteraceae)	Farco G.E., Sosa M.M., Dematteis M., Fernandez A.	South African Journal of Botany												0	0	3	1	0	1	0	1	0	3	9	0.9
2003	Use of Molecular Markers in the Management of Citrus Germplasm Resources	Krueger R.R., Roose M.L.	Journal of the American Society for Horticultural Science			0	0	0	3	1	1	0	2	0	1	1	0	3	1	1	1	0	1	1	17	0.894737
2013	Garcinia brasiliensis: Insights into reproductive phenology and sexual system in a Neotropical environment	Leal D.O., Benevides C.R., Silva R.C.P., Santiago-Fernandes L.D.R., Sa-Haiad B., Lima H.A.	Plant Systematics and Evolution													0	0	2	0	0	1	1	1	3	8	0.888889
2004	Construction of a binary BAC library for an apomictic monosomic addition line of Beta corolliflora in sugar beet and identification of the clones derived from the alien chromosome	Fang X., Gu S., Xu Z., Chen F., Guo D., Zhang H.-B., Wu N.	Theoretical and Applied Genetics				0	2	2	0	0	3	0	3	0	2	1	0	2	0	1	0	0	0	16	0.888889
2014	Diploidy suggests hybrid origin and sexuality in Sorbus subgen. Tormaria from Thuringia, Central Germany	Meyer N., Gregor T., Meierott L., Paule J.	Plant Systematics and Evolution														1	1	1	3	1	0	0	0	7	0.875
2014	Recent advances in understanding of meiosis initiation and the apomictic pathway in plants	Wang C.-J.R., Tseng C.-C.	Frontiers in Plant Science														0	1	1	1	1	1	1	1	7	0.875
2014	Sexual Hieracium pilosella plants are better inter-specific, while apomictic plants are better intra-specific competitors	Sailer C., Schmid B., Stocklin J., Grossniklaus U.	Perspectives in Plant Ecology, Evolution and Systematics														0	1	2	2	0	0	1	1	7	0.875
2014	Asynchronous male/female gametophyte development in facultative apomictic plants of Cenchrus ciliaris (Poaceae)	Sharma R., Geeta R., Bhat V.	South African Journal of Botany														0	0	1	0	0	3	2	1	7	0.875
2014	Hybridization within a Pilosella Population: A Morphometric Analysis	Urfus T., Krahulec F., Krahulcova A.	Folia Geobotanica														1	1	0	2	1	0	1	1	7	0.875
2014	Polyploidy and apomixis in accessions of Senna rugosa (G.Don) H.S.Irwin & Barneby	Resende K., Prado C., Davide L., Torres G.	Turkish Journal of Biology														0	0	1	1	2	1	0	2	7	0.875
2014	Reproductive strategy and ploidy determine the genetic variability of Sorbus aria	Sosa P.A., Gonzalez-Gonzalez E.A., Gonzalez-Perez M.A., Naranjo-Cigala A., Carque E., Acevedo A.	Tree Genetics and Genomes														0	1	0	1	1	2	1	1	7	0.875
2006	Species of vascular plants endemic to the Krkonoše Mts (Western Sudetes)	Krahulec F.	Preslia						0	1	1	0	0	0	3	0	1	1	2	1	1	2	0	1	14	0.875
2006	Novel genotypes of the subtropical grass Eragrostis curvula for the study of apomixis (diplospory)	Cardone S., Polci P., Selva J.P., Mecchia M., Pessino S., Hermann P., Cambi V., Voigt P., Spangenberg G., Echenique V.	Euphytica						0	0	2	1	1	4	1	0	1	0	1	1	0	1	0	1	14	0.875
2007	Polyploid progeny from crosses between diploid sexuals and tetraploid apomictic pollen donors in Taraxacum sect. Ruderalia	Martonfiova L., Majesky L., Martonfi P.	Acta Biologica Cracoviensia Series Botanica							0	0	2	3	2	1	2	0	0	0	0	2	0	1	0	13	0.866667
2007	The spread of apomixis and its effect on resident genetic variation	Adolfsson S., Bengtsson B.O.	Journal of Evolutionary Biology							0	0	3	0	3	0	2	0	3	0	0	0	1	0	1	13	0.866667
2007	Reproduction of dandelion (Taraxacum officinale) in a higher CO2 environment	McPeek T.M., Wang X.	Weed Science							1	2	1	0	2	0	3	2	1	0	0	1	0	0	0	13	0.866667
2015	Inheritance of aposporous apomixis in interspecific hybrids derived from sexual paspalum plicatulum and apomictic paspalum guenoarum	Aguilera P.M., Galdeano F., Quarin C.L., Ortiz J.P., Espinoza F.	Crop Science															0	1	1	0	2	2	0	6	0.857143
2015	Crossing relationships and chromosome numbers of Solanum section Solanum in Uganda	Olet E.A., Lye K.A., Stedje B.	Nordic Journal of Botany															1	0	0	4	0	1	0	6	0.857143
2015	A reference genetic linkage map of apomictic Hieracium species based on expressed markers derived from developing ovule transcripts	Shirasawa K., Hand M.L., Henderson S.T., Okada T., Johnson S.D., Taylor J.M., Spriggs A., Siddons H., Hirakawa H., Isobe S., Tabata S., Koltunow A.M.G.	Annals of Botany															0	1	3	0	0	1	1	6	0.857143
2015	Reproductive success and pollination of the Tuncurry Midge Orchid (Genoplesium littorale) (Orchidaceae) by Chloropid Flies	Bower C., Towle B., Bickel D.	Telopea															0	1	2	2	0	1	0	6	0.857143
2001	The nature of apomixis in cassava (Manihot esculentum, Crantz)	Nassar N.M.A.	Hereditas	0	0	0	1	1	2	3	2	4	1	1	0	2	0	0	0	0	1	0	0	0	18	0.857143
2009	Taraxacum scanicum dahlst. group (section erythrosperma) in poland: Chorology and seed and pollen morphology of the microspecies	Marciniuk J., Vasut R.J., Marciniuk P., Czarna A.	Acta Societatis Botanicorum Poloniae									0	0	1	0	1	0	2	0	1	2	2	2	0	11	0.846154
2009	Crossability, cytogenetics, and reproductive pathways in Rudbeckia subgenus Rudbeckia	Palmer I.E., Ranney T.G., Lynch N.P., Bir R.E.	HortScience									0	1	0	1	2	1	2	1	2	0	1	0	0	11	0.846154
2016	The Behavior of Chromosomes during Parthenogenetic Oogenesis in Marmorkrebs Procambarus fallax f. virginalis	Kato M., Hiruta C., Tochinai S.	Zoological Science																0	0	2	0	1	2	5	0.833333
2016	Unravelling the ambiguous reproductive biology of Paspalum malacophyllum: a decades old story clarified	Hojsgaard D.H., Burson B.L., Quarin C.L., Martinez E.J.	Genetic Resources and Crop Evolution																0	0	0	2	3	0	5	0.833333
2016	Seed germination of Microlicia fasciculata, an apomictic and aluminium accumulator species: Unexpected intraspecific variability in a restricted Neotropical savanna area	Ranal M.A., Mendes-Rodrigues C., Teixeira W.F., de Oliveira A.P., Romero R.	Flora: Morphology, Distribution, Functional Ecology of Plants																0	1	1	1	1	1	5	0.833333
2016	Production of tetraploid gynogenetic loach using diploid eggs of natural tetraploid loach, misgurnus anguillicaudatus, fertilized with UV-irradiated sperm of megalobrama amblycephala without treatments for chromosome doubling	Huang S., Cao X., Tian X., Luo W., Wang W.	Cytogenetic and Genome Research																0	1	1	0	2	1	5	0.833333
2016	In silico and fluorescence in situ hybridization mapping reveals collinearity between the Pennisetum squamulatum apomixis carrier-chromosome and chromosome 2 of sorghum and foxtail millet	Sapkota S., Conner J.A., Hanna W.W., Simon B., Fengler K., Deschamps S., Cigan M., Ozias-Akins P.	PLoS ONE																1	0	0	2	2	0	5	0.833333
2016	Study of reproductive behaviour in low-chill apples in warmer zones of Argentina	Castro D.C., Cerino M.C., Gariglio N., Radice S.	Scientia Horticulturae																0	1	0	2	1	1	5	0.833333
2016	[Brachiaria decumbens intraspecific hybrids: Characterization and selection for seed production, Híbridos intraespecíficos de Brachiaria decumbens: Caracterização e seleção para produção de sementes]	Monteiro L.C., Verzignassi J.R., Barrios S.C.L., Valle C.B., Fernandes C.D., Benteo G.L., Liborio C.B.	Journal of Seed Science																1	0	1	0	2	1	5	0.833333
2010	A MULTICOPY SUPPRESSOR OF IRA1 (MSI1) homologue is not associated with the switch to autonomous seed development in apomictic (asexual) Hieracium plants	Rodrigues J.C.M., Okada T., Johnson S.D., Koltunow A.M.	Plant Science										0	0	2	2	1	1	2	0	1	0	1	0	10	0.833333
2010	Physical mapping of rDNA genes corroborates allopolyploid origin in apomictic Brachiaria brizantha	Nielen S., Almeida L.M., Carneiro V.T.C., Araujo A.C.G.	Sexual Plant Reproduction										0	0	0	0	0	2	2	2	1	0	2	1	10	0.833333
2011	Facultative apomixis and chromosome doubling are sources of heterogeneity in citrus rootstock trials: Impact on clementine production and breeding selection	Hussain S., Curk F., Ollitrault P., Morillon R., Luro F.	Scientia Horticulturae											0	1	2	0	0	3	0	0	1	2	0	9	0.818182
2011	Taxonomical value of inflorescence scent in Hieracium s. str.	Feulner M., Schuhwerk F., Dotterl S.	Biochemical Systematics and Ecology											0	0	1	1	1	0	3	1	1	0	1	9	0.818182
2006	The influence of genotype and environment on the fecundity and facultative expression of apomixis in Hieracium pilosella	Houliston G.J., Chapman H.M., Bicknell R.A.	Folia Geobotanica						0	0	0	1	1	2	1	1	2	0	1	2	0	0	1	1	13	0.8125
2017	In vitro selection and characterization of buffelgrass somaclones with different responses to water stress	Carloni E., Tommasino E., Lopez Colomba E., Ribotta A., Quiroga M., Griffa S., Grunberg K.	Plant Cell, Tissue and Organ Culture																	2	1	0	1	0	4	0.8
2017	Pattern of callose deposition during the course of meiotic diplospory in Chondrilla juncea (Asteraceae, Cichorioideae)	Musial K., Koscinska-Pajak M.	Protoplasma																	0	2	1	0	1	4	0.8
2017	Species Delimitation in Tetraploid, Apomictic Amelanchier (Rosaceae)	Cushman K.R., Burgess M.B., Doucette E.T., Nelson G.A., Campbell C.S.	Systematic Botany																	0	2	0	1	1	4	0.8
2017	Genome origin, historical hybridization and genetic differentiation in Anthosachne australasica (Triticeae & Poaceae), inferred from chloroplast rbcL, trnH-psbA and nuclear Acc1 gene sequences	Sha L.-N., Fan X., Wang X.-L., Dong Z.-Z., Zeng J., Zhang H.-Q., Kang H.-Y., Wang Y., Liao J.-Q., Zhou Y.-H.	Annals of Botany																	0	1	1	1	1	4	0.8
2012	The intriguing complexity of parthenogenesis inheritance in Pilosella rubra (Asteraceae, Lactuceae)	Rosenbaumova R., Krahulcova A., Krahulec F.	Sexual Plant Reproduction												0	0	3	1	1	2	0	1	0	0	8	0.8
2012	Breeding system and ecological traits of the critically endangered endemic plant Limonium barceloi (Gil and Llorens) (Plumbaginaceae)	Khan Z., Santpere G., Traveset A.	Plant Systematics and Evolution												0	0	1	0	2	1	1	1	0	2	8	0.8
2002	Chemotaxonomic significance of flavonoids and phenolic acids in the Hieracium rohacsense group (Hieracium sect. Alpina, Lactuceae, Compositae)	Svehlikova V., Mraz P., Piacente S., Marhold K.	Biochemical Systematics and Ecology		0	1	2	2	1	2	0	1	1	0	0	0	0	0	0	0	3	1	0	2	16	0.8
2002	RAPD analysis reveals genetic variability among sexual and apomictic Paspalum dilatatum poiret biotypes	Casa A.M., Mitchell S.E., Lopes C.R., Valls J.F.M.	Journal of Heredity		0	0	1	3	3	4	2	0	0	0	1	0	1	0	1	0	0	0	0	0	16	0.8
2003	Genetic transformation of Dichanthium annulatum (Forssk) - An apomictic tropical forage grass	Dalton S.J., Bettany A.J.E., Bhat V., Gupta M.G., Bailey K., Timms E., Morris P.	Plant Cell Reports			0	0	2	2	0	1	1	1	2	2	2	0	1	0	0	0	0	1	0	15	0.789474
2008	Chromosome numbers, meiotic behavior and pollen fertility in a collection of Paspalum nicorae Parodi accessions	Dos Reis C.A.D.O., Schifino-Wittmann M.T., Dall'Agnol M.	Crop Breeding and Applied Biotechnology								0	2	1	1	0	0	0	1	1	0	1	2	1	1	11	0.785714
2013	An apomictic tetraploid Paspalum chaseanum cytotype and its cytogenetic relationship with P. plicatulum (Poaceae): Taxonomic and genetic implications	Novo P.E., Espinoza F., Quarin C.L.	Australian Journal of Botany													0	0	0	2	1	0	2	1	1	7	0.777778
2013	Chromosome numbers and reproductive systems of selected representatives of Pilosella from the Krkonoše Mts (the Sudetes Mts). Part 3	Krahulcova A., Krahulec F., Brautigam S., Chrtek Jr. J.	Preslia													0	0	2	0	0	1	0	2	2	7	0.777778
2004	The flexible breeding system of Werauhia sintenisii, a cloud forest bromeliad from Puerto Rico	Lasso E., Ackerman J.D.	Biotropica				0	0	0	2	1	0	1	0	1	2	0	3	0	0	1	0	2	1	14	0.777778
2009	Apomeiotic pollen mother cell development in the apomictic Boechera species	Taskin K.M., Turgut K., Scott R.J.	Biologia Plantarum									0	1	3	1	0	1	0	1	1	1	1	0	0	10	0.769231
2005	Patterns of allozyme variation in Nordic Pilosella	Tyler T.	Plant Systematics and Evolution					0	0	1	4	1	1	1	0	2	1	0	0	1	0	0	0	1	13	0.764706
2001	The breeding system of three Paspalum species with forage potential	Espinoza F., Urbani M.H., Martinez E.J., Quarin C.L.	Tropical Grasslands	0	0	0	1	0	0	0	0	0	0	3	0	3	1	0	1	0	1	1	3	2	16	0.761905
2001	Reproductive and ecophysiological attributes of the rare Gardenia actinocarpa (Rubiaceae) compared with its common co-occurring congener, G. ovularis	Osunkoya O.O., Swanborough P.W.	Australian Journal of Botany	0	1	2	0	0	1	0	0	1	2	1	1	0	3	1	1	0	1	0	1	0	16	0.761905
2001	Cell biology & molecular genetics: A genetic linkage map of diploid Paspalum notatum	Ortiz J.P.A., Pessino S.C., Bhat V., Hayward M.D., Quarin C.L.	Crop Science	0	0	1	1	1	2	1	2	1	0	2	2	0	0	1	1	0	0	0	0	1	16	0.761905
2018	Pollen precedence in sexual potentilla puberula and its role as a protective reproductive barrier against apomictic cytotypes	Alonso-Marcos H., Hulber K., Myllynen T., Rodriguez P.P., Dobes C.	Taxon																		0	0	3	0	3	0.75
2018	Cytogenetic features of sexual and asexual limonium taxa (Plumbaginaceae)	Caperta A.D., Conceicao S.I.R., Rois A.S., Loureiro J., Castro S.	Taxon																		0	0	1	2	3	0.75
2018	Endogamy costs and reproductive biology of Laelia autumnalis, an endemic orchid of Mexico	Emeterio-Lara A., Garcia-Franco J.G., Hernandez-Apolinar M., Mora-Herrera M.E., Toledo-Hernandez V.H., Valencia-Diaz S., Flores-Palacios A.	Plant Ecology																		0	0	1	2	3	0.75
2018	Biodiversity and apomixis: Insights from the East-Asian holly ferns in Polystichum section Xiphopolystichum	Patel N., Li C.-X., Zhang L.-B., Barrington D.S.	Molecular Phylogenetics and Evolution																		0	0	2	1	3	0.75
2018	Biosystematic revision of the native and naturalised species of Rubus L. (Rosaceae) in the Cape Floristic Region, South Africa	Sochor M., Travnicek B., Manning J.C.	South African Journal of Botany																		0	2	0	1	3	0.75
2018	Can the reproductive system of a rare and narrowly endemic plant species explain its high genetic diversity?	Rodrigues D.M., Turchetto C., Callegari-Jacques S.M., Freitas L.B.	Acta Botanica Brasilica																		1	1	0	1	3	0.75
2018	Hybridization potential between the rubber dandelion Taraxacum kok-saghyz and common dandelion Taraxacum officinale:	Iaffaldano B., Cardina J., Cornish K.	Ecosphere																		0	1	0	2	3	0.75
2018	Novel microsatellite markers suggest the mechanism of parthenogenesis in Extatosoma tiaratum is automixis with terminal fusion	Alavi Y., van Rooyen A., Elgar M.A., Jones T.M., Weeks A.R.	Insect Science																		0	0	0	3	3	0.75
2014	Pollen Source Effects on Fruit and Seed Traits of Jatropha curcas L.—A Renewable Biodiesel Feedstock	Samocha Y., Eisikowitch D., Vaknin Y.	Bioenergy Research														0	1	1	1	1	2	0	0	6	0.75
2014	Genetic relationship among Paspalum species of the subgenus Anachyris: Taxonomic and evolutionary implications	Zilli A.L., Hojsgaard D.H., Brugnoli E.A., Acuna C.A., Honfi A.I., Urbani M.H., Quarin C.L., Martinez E.J.	Flora: Morphology, Distribution, Functional Ecology of Plants														0	0	3	1	0	1	0	1	6	0.75
2010	The role of native bees on the reproductive success of Camellia oleifera in Hunan Province, Central South China	Deng Y., Yu X., Luo Y.	Shengtai Xuebao/ Acta Ecologica Sinica										0	0	0	1	1	0	0	3	0	2	0	2	9	0.75
2006	Ploidy level selection during germination and early stages of seedling growth in the progeny of allohexaploid facultative apomict, Hieracium rubrum (Asteraceae)	Krahulec F., Krahulcova A., Papouskova S.	Folia Geobotanica						0	2	1	1	1	2	1	0	1	1	0	1	0	0	0	1	12	0.75
2007	GISH and BAC-FISH study of apomictic Beta M14	Ge Y., He G., Wang Z., Guo D., Qin R., Li R.	Science in China, Series C: Life Sciences							0	0	2	1	1	2	3	0	0	0	1	0	1	0	0	11	0.733333
2007	Crossability and characterization of interspecific hybrids between sexual Pennisetum glaucum (pearl millet) and a new cytotype (2n=56) of apomictic P. squamulatum	Kaushal P., Roy A.K., Khare A., Malaviya D.R., Zadoo S.N., Choubey R.N.	Cytologia							0	2	1	2	1	1	0	0	0	0	0	0	2	0	2	11	0.733333
2007	Cassava genetic resources and their utilization for breeding of the crop.	Nassar N.M.	Genetics and molecular research : GMR							0	0	1	3	1	0	1	0	0	2	1	0	1	1	0	11	0.733333
2007	An allozyme study of sexual and vegetative regeneration in Hieracium pilosella	Bruun H.H., Scheepens J.F., Tyler T.	Canadian Journal of Botany							0	1	3	1	1	1	1	1	0	0	0	2	0	0	0	11	0.733333
2011	Sexual reproduction development in apomictic Eulaliopsis binata (Poaceae)	Li J.J., Liu L., Ouyang Y.D., Yao J.L.	Genetics and Molecular Research											0	0	1	0	1	1	1	1	1	0	2	8	0.727273
2011	Pollen profile, spatial structure, and access to sex in asexual hermaphrodites	Mogie M.	Biological Journal of the Linnean Society											0	0	2	0	1	1	1	1	0	2	0	8	0.727273
2004	Nuclear-Cytoplasmic male-sterility in diploid dandelions	Van Der Hulst R.D.M., Meirmans P., Van Tienderen P.H., Van Damme J.M.M.	Heredity				0	0	2	1	1	1	1	1	0	0	1	1	1	1	0	0	2	0	13	0.722222
2015	Exogenous steroid hormones stimulate full development of autonomous endosperm in Arabidopsis thaliana	Rojek J., Pawelko L., Kapusta M., Naczk A., Bohdanowicz J.	Acta Societatis Botanicorum Poloniae															0	0	0	1	2	1	1	5	0.714286
2001	Cytological, morphological, genetic, and molecular phylogenetic studies on intraspecific differentiations within Diplazium doederleinii (Woodsiaceae: Pteridophyta)	Takamiya M., Ohta N., Yatabe Y., Murakami N.	International Journal of Plant Sciences	1	0	1	1	0	3	0	0	1	1	0	1	0	1	0	0	0	2	2	1	0	15	0.714286
2012	Paternity and ploidy segregation of progenies derived from tetraploid Malus xiaojinensis	Wang L., Han D.G., Gao C., Wang Y., Zhang X.Z., Xu X.F., Han Z.H.	Tree Genetics and Genomes												0	0	1	2	0	2	0	0	1	1	7	0.7
2012	Construction of a Full-Length cDNA Library and Analysis of Expressed Sequence Tags from Inflorescence of Apomictic Sabaigrass (Eulaliopsis binata)	Zhang D., Hu C., Ouyang Y., Yao J.	Plant Molecular Biology Reporter												1	3	1	0	2	0	0	0	0	0	7	0.7
2012	Validation of molecular markers linked to apospory in tetraploid races of bahiagrass, Paspalum notatum Flüggé	Rebozzio R.N., Rodriguez M.P., Stein J., Ortiz J.P.A., Quarin C.L., Espinoza F.	Molecular Breeding												2	1	0	0	0	0	2	1	1	0	7	0.7
2002	Evidence for apomictic seed formation in Coprosma waima (Rubiaceae)	Heenan P.B., Dawson M.I., Bicknell R.A.	New Zealand Journal of Botany		0	1	2	1	3	1	0	0	1	1	2	1	0	0	0	0	0	1	0	0	14	0.7
2009	Comparative proteomic analysis of apomictic monosomic addition line of Beta corolliflora and Beta vulgaris L. in sugar beet	Zhu H., Bi Y.-D., Yu L.-J., Guo D.-D., Wang B.-C.	Molecular Biology Reports									1	1	3	2	0	0	0	1	1	0	0	0	0	9	0.692308
2009	Description of a fertilization-independent obligate apomictic species: Corunastylis apostasioides Fitzg	Sorensen A.-M., Rouse D.T., Clements M.A., John P., Perotti E.	Sexual Plant Reproduction									0	0	1	1	2	1	0	1	1	1	0	0	1	9	0.692308
2003	Agrobacterium-mediated transformation of Arabis gunnisoniana	Taskin K.M., Turgut K., Gulhan Ercan A., Scott R.J.	Plant Cell, Tissue and Organ Culture			0	1	2	2	1	0	2	0	2	0	0	0	1	0	1	0	1	0	0	13	0.684211
2003	Levels of apomictic and amphimictic seed formation in a natural population of Coprosma robusta (Rubiaceae) in Riccarton Bush, Christchurch, New Zealand	Heenan P.B., Molloy B.P.J., Bicknell R.A., Luo C.	New Zealand Journal of Botany			0	0	0	3	3	0	0	1	2	1	0	0	0	0	0	1	1	1	0	13	0.684211
2019	Megagametophyte differentiation in Zephyranthes drummondii d. Don and Zephyranthes chlorosolen (herb.) d. dietr. (amaryllidaceae)	Crane C.F.	Caryologia																			2	0	0	2	0.666667
2019	Nonreduction via meiotic restitution and pollen heterogeneity may explain residual male fertility in triploid marine halophyte Limonium algarvense (Plumbaginaceae)	Conceicao S.I.R., Rois A.S., Caperta A.D.	Caryologia																			0	0	2	2	0.666667
2019	Plant apomixis is rare in Himalayan high-alpine flora	Brozova V., Koutecky P., Dolezal J.	Scientific Reports																			0	1	1	2	0.666667
2019	Phegopteris excelsior (Thelypteridaceae): A New Species of North American Tetraploid Beech Fern	Patel N.R., Fawcett S., Gilman A.V.	Novon																			0	1	1	2	0.666667
2019	Transcriptional reprogramming during Garcinia-type recalcitrant seed germination of Garcinia mangostana	Goh H.-H., Abu Bakar S., Kamal Azlan N.D., Zainal Z., Mohd Noor N.	Scientia Horticulturae																			0	0	2	2	0.666667
2019	Phenotypic plasticity of aposporous embryo sac development in Hieracium praealtum	Juranic M., Johnson S.D., Koltunow A.M.	Plant Signaling and Behavior																			0	2	0	2	0.666667
2019	Arabidopsis EMSY-like (EML)histone readers are necessary for post-fertilization seed development, but prevent fertilization-independent seed formation	Milutinovic M., Lindsey B.E., Wijeratne A., Hernandez J.M., Grotewold N., Fernandez V., Grotewold E., Brkljacic J.	Plant Science																			1	0	1	2	0.666667
2019	Callose is integral to meiotic diplospory of the Taraxacum type: new evidence from ovules of Chondrilla brevirostris (Asteraceae-Cichorioideae)	Musial K., Koscinska-Pajak M.	Botany Letters																			1	0	1	2	0.666667
2019	Breeding tetraploid paspalum simplex: Hybridization, early identification of apomicts, and impact of apomixis on hybrid performance	Brugnoli E.A., Martinez E.J., Usandizaga S.C.F., Zilli A.L., Urbani M.H., Acuna C.A.	Crop Science																			1	0	1	2	0.666667
2019	The morphometrics of autopolyploidy: Insignificant differentiation among sexual–apomictic cytotypes	Bigl K., Paule J., Dobes C.	AoB PLANTS																			0	1	1	2	0.666667
2019	Cytogenetic relationships, polyploid origin and taxonomic issues in Paspalum species: inter- and intraspecific hybrids between a sexual synthetic autotetraploid and five wild apomictic tetraploid species	Novo P.E., Galdeano F., Espinoza F., Quarin C.L.	Plant Biology																			0	1	1	2	0.666667
2019	A Full-Length Reference Floral Transcriptome of Boehmeria tricuspis Provides Insights into Apomeiosis and Polyploidy	Tang Q., Xu Y., Deng C., Cheng C., Dai Z., Yang Z., Liu C., Su J.	International Journal of Genomics																			0	1	1	2	0.666667
2019	Nitrogen use efficiency and forage production in intraspecific hybrids of Paspalum notatum Flüggé	Graminho L.A., Dall'agnol M., Potter L., Nabinger C., da Motta E.A.M., de Souza C.H.L., Krycki K.C., Weiler R.L., Correa A.F., Neto D.	Chilean Journal of Agricultural Research																			0	1	1	2	0.666667
2019	Genetic variation in Trithuria inconspicua and T. filamentosa (Hydatellaceae): A new subspecies and a hypothesis of apomixis arising within a predominantly selfing lineage	Smissen R.D., Ford K.A., Champion P.D., Heenan P.B.	Australian Systematic Botany																			0	1	1	2	0.666667
2019	Apomixis in indigenous New Zealand woody seed plants and its ecological and wider significance: A working hypothesis	Molloy B.P.J.	New Zealand Journal of Ecology																			0	2	0	2	0.666667
2016	Variation in floral morphology and plant reproductive success in four Ipomoea species (Convolvulaceae) with contrasting breeding systems	Delgado-Davila R., Marten-Rodriguez S., Huerta-Ramos G.	Plant Biology																0	0	0	0	1	3	4	0.666667
2016	Environmental cues for germination of the invasive bunch grass Pennisetum ciliare (L.) Link	Villa-Reyes F., de la Barrera E.	Acta Physiologiae Plantarum																0	0	2	0	0	2	4	0.666667
2013	BbrizAGL6 Is Differentially Expressed During Embryo Sac Formation of Apomictic and Sexual Brachiaria brizantha Plants	Guimaraes L.A., de A. Dusi D.M., Masiero S., Resentini F., Gomes A.C.M.M., Silveira E.D., Florentino L.H., Rodrigues J.C.M., Colombo L., de C. Carneiro V.T.	Plant Molecular Biology Reporter													0	1	0	1	1	1	1	0	1	6	0.666667
2013	Cytogenetic and anatomic behavior of cytochimeras and total polyploids in cassava	Hashimoto-Freitas D.Y., Nassar N.M.A.	Genetics and Molecular Research													0	1	0	2	1	0	0	1	1	6	0.666667
2010	Morphological, cytological and reproductive characterization of tri-species hybrids (GOS) between Pennisetum glaucum, P. orientale and P. squamulatum	Kaushal P., Khare A., Siddiqui S.A., Agrawal A., Paul S., Malaviya D.R., Roy A.K., Zadoo S.N.	Euphytica										0	0	1	0	0	2	0	0	1	1	2	1	8	0.666667
2007	Rubus canduliger, a new regional species from the Netherlands, with notes on the range structure and dynamics of brambles (Rubus, Rosaceae)	Bijlsma R.-J., Haveman R.	Folia Geobotanica							0	1	1	2	0	0	1	1	1	1	1	0	0	1	0	10	0.666667
2007	Nuclear and cytoplasmic microsatellite markers for the species of the Dilatata group of Paspalum (Poaceae)	Speranza P., Malosetti M.	Plant Genetic Resources: Characterisation and Utilisation							1	0	2	2	1	0	1	1	0	0	0	0	2	0	0	10	0.666667
2007	Chromosome numbers in Hieracium and Pilosella species (Asteraceae) from the Iberian Peninsula and the Balearic Islands	Castro M., Mateo G., Rossello J.A.	Botanical Journal of the Linnean Society							1	0	1	1	0	0	0	0	0	2	1	0	3	0	1	10	0.666667
2004	Studies in the Melica ciliata - Complex: 1. Distribution of allozyme variation within and among individuals, populations and geographic regions	Tyler T.	Plant Systematics and Evolution				0	0	0	1	2	1	0	2	1	3	1	1	0	0	0	0	0	0	12	0.666667
2001	Genetic variation in the Hieracium rohacsense group (Hieracium sect. Alpina)	Mraz P., Chrtek Jr. J., Kirschner J.	Phyton - Annales Rei Botanicae	0	1	0	0	2	1	1	1	1	1	2	0	2	0	1	1	0	0	0	0	0	14	0.666667
2001	Occurrence of sexual morphs in trama troglodytes von Heyden, 1837 (Hemiptera, Aphididae)	Blackman R.L., De Boise E., Czylok A.	Journal of Natural History	0	1	3	0	0	0	0	0	1	0	3	1	0	0	2	1	0	0	0	2	0	14	0.666667
2005	Cytogenetics and embryology of Eupatorium laevigatum (Compositae)	Bertasso-Borges M.S., Coleman J.R.	Genetics and Molecular Biology					0	0	0	2	0	1	0	2	0	2	1	1	1	0	0	0	1	11	0.647059
2008	Molecular and morphological evidence for and against gene flow in sympatric apomicts of the North American Crepis agamic complex (Asteraceae)	Whitton J., Dlugosch K.M., Sears C.J.	Botany								0	1	0	1	0	1	0	0	2	2	0	1	1	0	9	0.642857
2011	Absence of pollinators and apomictic fruit production in an Atlantic rainforest population of Cymbopetalum brasiliense (Annonaceae)	Braun M., Dotterl S., Gottsberger G.	Plant Systematics and Evolution											0	1	0	3	0	0	0	1	0	1	1	7	0.636364
2003	Chromosome studies in the grass subfamily Chloridoideae. II. An analysis of polyploidy	Roodt R., Spies J.J.	Taxon			0	0	0	2	0	0	0	1	0	0	2	0	1	0	0	1	1	4	0	12	0.631579
2014	Testing hybridization hypotheses with morphometry: The case of eastern american arctic species of potentilla sect. Niveae (Rosaceae)	Leveille-Bourret E., Bailleul S.M., Cayouette J., Joly S.	Systematic Botany														0	0	2	3	0	0	0	0	5	0.625
2006	Pollen morphology of Polish species of genus Rubus - Part I. Rubus gracilis	Wronska-Pilarek D., Malinski T., Lira J.	Dendrobiology						0	0	0	0	2	1	2	0	0	0	0	0	0	1	3	1	10	0.625
2006	The synthesis of a new cassava-derived species, Manihot vieiri Nassar	Nassar N.M.A.	Genetics and Molecular Research						0	0	1	1	2	1	0	1	1	0	1	0	0	2	0	0	10	0.625
2006	Unusual microtubular cytoskeleton of apomictic embryo sac of Chondrilla juncea L.	Koscinska-Pajak M., Bednara J.	Protoplasma						0	1	0	0	0	1	0	1	2	1	1	2	0	0	0	1	10	0.625
2017	Adiantum lunulatum Burm. - Naturalized triploid apomicts from Kangra valley of Himachal Pradesh	Saggoo M.I.S., Kaur M.	Cytologia																	0	1	1	0	1	3	0.6
2017	Identifying apomixis in matroclinal progeny from an interspecific crossing between Iris domestica and three different colors of Iris dichotoma	Yu F., Xu W., Xiao Y., Luo G., Jia Q., Zheng Y., Bi X.	Euphytica																	0	1	0	0	2	3	0.6
2017	New apomictic pathway in Myrtaceae inferred from Psidium cattleyanum female gametophyte ontogeny	Souza-Perez M., Speroni G.	Flora: Morphology, Distribution, Functional Ecology of Plants																	0	0	1	0	2	3	0.6
2017	Induction of apomixis and fixation of heterosis in Egyptian rice Hybrid1 line using colchicine mutagenesis	Gaafar R.M., El Shanshoury A.R., El Hisseiwy A.A., AbdAlhak M.A., Omar A.F., Abd El Wahab M.M., Nofal R.S.	Annals of Agricultural Sciences																	0	0	2	1	0	3	0.6
2017	Sexy males and sexless females: The origin of triploid apomicts	Muralidhar P., Haig D.	Heredity																	0	0	1	0	2	3	0.6
2017	[From anthesis to diaspore dispersal: Reproductive mechanisms of rare herbaceous moraceae species endemic to Brazil, Desde la antesis hasta la dispersión de diásporas: Mecanismos de reproducción de especies herbáceas de Moraceae raras y endémicas de Brasil]	de Araujo L.M., Valentin-Silva A., Fernandes G.W., Vieira M.F.	Darwiniana																	0	1	0	1	1	3	0.6
2017	Chromosomal aberrations and apomictic behavior in two cytotypes of Pteris cretica L. from western Himalayas	Saggoo M.I.S., Kaur M.	Cytologia																	0	2	0	1	0	3	0.6
2017	Effects of pollen origin on apomixis in Zygopetalum mackayi orchids	Campacci T.V.S., Castanho C.T., Oliveira R.L.F., Suzuki R.M., Catharino E.L.M., Koehler S.	Flora: Morphology, Distribution, Functional Ecology of Plants																	0	2	0	1	0	3	0.6
2012	Ecological genetics of the wind-pollinated, tetraploid, Allocasuarina emuina L. Johnson (Casuarinaceae) from southeast Queensland reveals montane refugia for coastal heath during the last interglacial	Lamont R.W., Stokoe R.L., Shapcott A.	Australian Journal of Botany												0	0	2	2	0	1	0	0	0	1	6	0.6
2012	Meiotic behavior in apomictic Brachiaria ruziziensis × B. brizantha (Poaceae) progenies	Fuzinatto V.A., Pagliarini M.S., do Valle C.B.	Scientia Agricola												0	0	0	1	2	0	0	1	0	2	6	0.6
2012	Meiotic stability in two valuable interspecific hybrids of Brachiaria (Poaceae)	Felismino M.F., Pagliarini M.S., Do Valle C.B., Resende R.M.S.	Plant Breeding												0	0	0	2	1	0	0	0	1	2	6	0.6
2012	Flowers and floral biology of the holy grasses (Hierochloe and Anthoxanthum: Aveneae, Gramineae)	Connor H.E.	Flora: Morphology, Distribution, Functional Ecology of Plants												1	1	0	0	0	0	1	1	1	1	6	0.6
2012	Identification of apomixis in the Kentucky bluegrass (Poa pratensis L.) using auxin test	Niemann J., Wojciechowski A., Janowicz J.	Acta Societatis Botanicorum Poloniae												0	0	0	0	1	1	1	2	1	0	6	0.6
2007	Chromosome numbers and mode of reproduction in Picris hieracioides s.l. (Asteraceae), with notes on some other Picris taxa	Slovak M., Singliarova B., Mraz P.	Nordic Journal of Botany							0	0	2	0	0	1	1	1	1	2	0	0	0	1	0	9	0.6
2007	Life history and reproductive biology of the endangered Trillium reliquum	Heckel C.D., Leege L.M.	Plant Ecology							0	0	1	3	1	1	1	0	0	1	0	0	1	0	0	9	0.6
2010	Apomixis in the sugar beet reproduction system	Szkutnik T.	Acta Biologica Cracoviensia Series Botanica										0	2	0	2	0	0	0	0	0	3	0	0	7	0.583333
2003	Pollen donor impact on progenies of pseudogamous blackberries (Rubus subgen. Rubus)	Werlemark G., Nybom H.	Euphytica			1	0	2	0	1	0	0	1	1	1	1	1	1	0	0	0	0	1	0	11	0.578947
2015	Determination of the expression levels of DNA methyltransferase genes during a highly efficient regeneration system via shoot organogenesis in the diploid apomict Boechera divaricarpa	Taskin K.M., Ozbilen A., Sezer F., Corduk N., Erden D.	Plant Cell, Tissue and Organ Culture															0	1	0	2	1	0	0	4	0.571429
2015	Ectopic expression of EbFIE from apomictic Eulaliopsis binata in rice results in pleiotropic phenotypes likely due to interaction with OsCLF	Ma K., Zhang D., Liu Y., Ouyang Y., Li J., Hu C., Yao J.	Plant Science															1	0	1	1	0	1	0	4	0.571429
2015	A reciprocal cross design to map the genetic architecture of complex traits in apomictic plants	Yin D., Zhu X., Jiang L., Zhang J., Zeng Y., Wu R.	New Phytologist															2	0	0	0	1	1	0	4	0.571429
2008	Citrus tristeza virus resistance in a core collection of sour orange based on a diversity study of three germplasm collections using QTL-linked markers	Bernet G.P., Gorris M.T., Carbonell E.A., Cambra M., Asins M.J.	Plant Breeding								1	1	0	0	2	0	2	0	0	0	1	0	0	1	8	0.571429
2001	Tripsacum dactyloides (Poaceae): A natural model system to study parthenogenesis	Bantin J., Matzk F., Dresselhaus T.	Sexual Plant Reproduction	0	0	1	0	2	0	1	0	1	3	0	1	1	0	1	0	0	0	0	1	0	12	0.571429
2001	Molecular identification of Malus hupehensis (tea crabapple) accessions using simple sequence repeats	Benson L.L., Lamboy W.F., Zimmerman R.H.	HortScience	0	0	2	1	0	0	0	0	2	1	0	2	0	0	2	0	0	0	0	2	0	12	0.571429
2006	Pennisetum squamulatum: Is the predominant cytotype hexaploid or octaploid?	Akiyama Y., Goel S., Chen Z., Hanna W.W., Ozias-Akins P.	Journal of Heredity						0	1	1	1	2	2	0	0	0	0	0	1	0	1	0	0	9	0.5625
2006	Agamospermous seed production of the invasive tussock grass Nardus stricta L. (Poaceae) in New Zealand - Evidence from pollination experiments	Kissling W.D., Lord J.M., Schnittler M.	Flora: Morphology, Distribution, Functional Ecology of Plants						0	0	0	0	2	2	0	0	0	0	0	0	0	1	3	1	9	0.5625
2013	Development of interspecific hybrids of cassava and paternity analysis with molecular markers	De J. Vieira L., De Q. Tavares Filho L.F., Souza F.V.D., Alves A.A.C., De Oliveira E.J.	Journal of Agricultural Science													0	0	0	1	0	3	1	0	0	5	0.555556
2013	Selection and validation of reference genes for gene expression analysis in apomictic and sexual Cenchrus ciliaris	Simon B., Conner J.A., Ozias-Akins P.	BMC Research Notes													0	0	0	3	0	0	0	1	1	5	0.555556
2013	Agronomic and nutritional evaluation of intraspecific crosses in Brachiaria decumbens	Mendonca S.A., Barrios S.C.L., Figueiredo U.J., Alves G.F., do Valle C.B.	Tropical Grasslands-Forrajes Tropicales													0	0	2	1	0	0	1	1	0	5	0.555556
2013	Induction of sexual reproduction in Spirogyra clones - Does an universal trigger exist?	Zwirn M., Chen C., Uher B., Schagerl M.	Fottea													0	0	0	1	0	1	1	1	1	5	0.555556
2013	Floral ecology of Oreocharis acaulis (Gesneriaceae): An exceptional case of preanthetic protogyny combined with approach herkogamy	Guo Y.-F., Wang Y.-Q., Weber A.	Flora: Morphology, Distribution, Functional Ecology of Plants													0	1	0	0	2	1	0	1	0	5	0.555556
2002	Morphological differentiation within the Ranunculus cassubicus group compared to variation of isozymes, ploidy levels, and reproductive systems: Implications for taxonomy	Horandl E.	Plant Systematics and Evolution		1	0	0	0	3	1	0	1	2	0	0	0	0	0	0	0	1	1	1	0	11	0.55
2002	Monosomic addition lines of Beta corolliflora in sugar beet: Plant morphology and leaf spot resistance	Gao D., Jung C.	Plant Breeding		0	0	3	1	1	0	1	0	0	0	1	1	0	0	0	1	1	0	0	1	11	0.55
2002	Beyond promiscuity: From sexuality to apomixis in flowering plants	Estrada-Luna A.A., Huanca-Mamani W., Acosta-Garcia G., Leon-Martinez G., Becerra-Flora A., Perez-Ruiz R., Vielle-Calzada J.-P.	In Vitro Cellular and Developmental Biology - Plant		0	0	1	1	1	0	0	1	3	1	0	2	0	1	0	0	0	0	0	0	11	0.55
2011	Chromosome numbers and meiotic analysis in the pre-breeding of Brachiaria decumbens (Poaceae)	Ricci G.C.L., de Souza-Kaneshima A.M., Felismino M.F., Mendes-Bonato A.B., Pagliarini M.S., Do Valle C.B.	Journal of Genetics											0	0	0	0	2	2	0	0	0	2	0	6	0.545455
2011	Wood traits in parental and hybrid species of sorbus	Durkovic J., Kardosova M., Kacik F., Masarykova M.	Botany											0	1	1	2	1	0	0	0	0	1	0	6	0.545455
2009	Cytogenetic and molecular analysis of an apomictic cassava hybrid and its progeny	Nassar N.M.A., Gomes P.T.C., Chaib A.M., Bomfim N.N., Batista R.C.D., Collevatti R.G.	Genetics and Molecular Research									0	0	1	0	3	1	0	0	1	1	0	0	0	7	0.538462
2009	Multiporate pollen and apomixis in panicoideae	Ma G., Xuelin H., Qiusheng X., Bunn E.	Pakistan Journal of Botany									0	0	0	1	1	0	1	0	1	0	1	1	1	7	0.538462
2007	Seed abortion in the sexual counterpart of Brachiaria brizantha apomicts (Poaceae)	Araujo A.C.G., Falcao R., Carneiro V.T.D.C.	Sexual Plant Reproduction							0	1	2	2	1	0	0	0	0	0	1	1	0	0	0	8	0.533333
2007	Pollination requirements of pigmented grapefruit (Citrus paradisi Macf.) from northwestern Argentina	Chacoff N.P., Aizen M.A.	Crop Science							2	0	1	2	1	0	0	0	1	0	0	0	0	0	1	8	0.533333
2007	In situ localization of three cDNA sequences associated with the later stages of aposporic embryo sac development of Brachiaria brizantha	Alves E.R., Carneiro V.T.C., Dusi D.M.A.	Protoplasma							1	0	0	1	0	1	3	0	0	0	0	1	0	1	0	8	0.533333
2003	RAPD evidence for apomixis and clonal populations in Eriotheca (Bombacaceae)	Martins R.L., Oliveira P.E.	Plant Biology			0	1	1	0	0	0	0	2	1	1	2	0	0	0	0	2	0	0	0	10	0.526316
2003	The Hieracium pietroszense group in the Carpathians	Mraz P.	Folia Geobotanica			0	3	0	1	1	1	0	0	0	0	1	0	0	0	0	0	2	1	0	10	0.526316
2001	Biosystematics of the Didymium iridis super species complex: Additional isolates	Clark J., Stephenson S.L., Landolt J.C.	Mycotaxon	0	0	0	3	0	0	0	0	0	0	1	0	0	2	0	1	0	2	1	0	1	11	0.52381
2020	Population genomics reveal apomixis in a novel system: Uniclonal female populations dominate the tropical forest herb family, Hanguanaceae (Commelinales)	Niissalo M.A., Leong-Skornickova J., Sida O., Khew G.S.	AoB PLANTS																				0	1	1	0.5
2020	Phenotypic responses, reproduction mode and epigenetic patterns under temperature treatments in the alpine plant species ranunculus kuepferi (Ranunculaceae)	Syngelaki E., Daubert M., Klatt S., Horandl E.	Biology																				0	1	1	0.5
2020	Speciation by triparental hybridization in genus Sorbus (Rosaceae)	Nemeth C., Papp N., Noskova J., Hohn M.	Biologia Futura																				0	1	1	0.5
2020	Secondary origin, hybridization and sexual reproduction in a diploid–tetraploid contact zone of the facultatively apomictic orchid Zygopetalum mackayi	Moura Y.A., Alves-Pereira A., da Silva C.C., Souza L.M., de Souza A.P., Koehler S.	Plant Biology																				0	1	1	0.5
2020	Genetic transfer from several apomictic tetraploid Paspalum species to an elite group of sexual plants	Novo P.E., Acuna C.A., Urbani M.H., Galdeano F., Espinoza F., Quarin C.L.	Crop Science																				1	0	1	0.5
2020	Comparison of selection methods among and within full-sibling progenies in Urochloa humidicola	Berchembrock Y.V., de Figueiredo U.J., Nunes J.A.R., do Valle C.B., Barrios S.C.L.	Grass and Forage Science																				0	1	1	0.5
2020	Chromosomal Evolution and Apomixis in the Cruciferous Tribe Boechereae	Mandakova T., Hlouskova P., Windham M.D., Mitchell-Olds T., Ashby K., Price B., Carman J., Lysak M.A.	Frontiers in Plant Science																				1	0	1	0.5
2020	Gene Function Rather than Reproductive Mode Drives the Evolution of RNA Helicases in Sexual and Apomictic Boechera	Kiefer M., Nauerth B.H., Volkert C., Ibberson D., Loreth A., Schmidt A.	Genome Biology and Evolution																				0	1	1	0.5
2020	Study of the Mode of Reproduction and Fruit Development in Garcinia Indica	Dike M.S., Malik S.K., Sawardekar S.V., Deodhar M.A.	International Journal of Fruit Science																				0	1	1	0.5
2020	Seed germination data of three Hieracium and one Pilosella (Asteraceae) from Sicily and southern Italy	Di Gristina E., Varshanidze D., Domina G.	Flora Mediterranea																				1	0	1	0.5
2020	Minimal Access Gardening: Laparoscopic Techniques during Coronavirus Disease Lockdown	Ma K.	Journal of Minimally Invasive Gynecology																				0	1	1	0.5
2020	Ecological setup, ploidy diversity, and reproductive biology of Paspalum modestum, a promising wetland forage grass from south america	Karunarathne P., Feduzka C., Hojsgaard D.	Genetics and Molecular Biology																				0	1	1	0.5
2018	Chromosome Numbers in Some Cacti of Western North America - IX	Baker M.A., Pinkava D.J.	Haseltonia																		0	1	0	1	2	0.5
2018	Multiple independent origins of intermediate species between Sorbus aucuparia and S. hybrida (Rosaceae) in the Baltic region	Levin J., Fay M.F., Pellicer J., Hedren M.	Nordic Journal of Botany																		0	0	1	1	2	0.5
2018	The complete chloroplast genome of Cenchrus ciliaris (Poaceae)	Bhatt P.P., Thaker V.S.	Mitochondrial DNA Part B: Resources																		0	1	0	1	2	0.5
2018	Floral phenology and pollination biology of Vatica yeechongii (Dipterocarpaceae)	Suhaida M., Haron N.W., Chua L.S.L., Chung R.C.K.	Journal of Tropical Forest Science																		0	0	0	2	2	0.5
2018	Poa secunda J. Presl (Poaceae): A modern summary of infraspecific taxonomy, chromosome numbers, related species and infrageneric placement based on DNA	Soreng R.J., Gillespie L.J.	PhytoKeys																		0	1	1	0	2	0.5
2018	Nuclear DNA content and ploidy level in apomictic buffelgrass genotypes	Carloni-Jarrys E.J., Acosta-Bragato M.C., Grunberg-Fraga K.	Revista Fitotecnia Mexicana																		0	0	1	1	2	0.5
2016	Environmental filtering, not local adaptation of established plants, determines the occurrence of seed- and bulbil-producing Poa alpina in a local flora	Stocklin J., Armbruster G.F.J.	Basic and Applied Ecology																0	0	2	1	0	0	3	0.5
2016	Three psychophilous Asteraceae species with distinct reproductive mechanisms in southeastern Brazil	Valentin-Silva A., Godinho M.A.S., Cruz K.C., Lelis S.M., Vieira M.F.	New Zealand Journal of Botany																0	0	1	0	1	1	3	0.5
2016	A new monotypic family for the enigmatic crustose red alga Plagiospora gracilis	Maggs C.A., Saunders G.W.	Botanical Journal of the Linnean Society																2	0	0	1	0	0	3	0.5
2016	Microsatellite loci for Urochloa decumbens (Stapf) R.D. Webster and cross-amplification in other Urochloa species	Ferreira R.C.U., Cancado L.J., Do Valle C.B., Chiari L., De Souza A.P.	BMC Research Notes																1	1	0	1	0	0	3	0.5
2016	Embryological and genetic evidence of amphimixis and apomixis in Boehmeria tricuspis	Tang Q., Zang G., Zhao L., Cheng C., Dong Z., Gao C.	Journal of Plant Biology																0	1	0	1	0	1	3	0.5
2016	Flowering traits in tetraploid Brachiaria ruziziensis breeding	Simeao R.M., Silva A.S., do Valle C.B.	Crop Breeding and Applied Biotechnology																0	1	1	1	0	0	3	0.5
2014	Contrasting breeding systems revealed in the rainforest genus Davidsonia (Cunoniaceae): Can polyembryony turn the tables on rarity?	Eliott F.G., Shepherd M., Rossetto M., Bundock P., Rice N., Henry R.J.	Australian Journal of Botany														0	0	0	2	0	0	1	1	4	0.5
2014	A statistical design for testing apomictic diversification through linkage analysis	Zeng Y., Hou W., Song S., Feng S., Shen L., Xia G., Wu R.	Briefings in Bioinformatics														1	2	0	0	0	1	0	0	4	0.5
2012	Minimal genetic diversity in the facultatively outcrossing perennial pepperweed (Lepidium latifolium) invasion	Gaskin J.F., Schwarzlander M., Williams III L., Gerber E., Hinz H.L.	Biological Invasions												0	1	2	1	0	0	0	0	1	0	5	0.5
2012	Genetic diversity of a rare species Aristolochia contorta Bunge (Aristolochiaceae) in Primorsky Krai	Nakonechnaya O.V., Kholina A.B., Koren O.G., Zhuravlev Y.N.	Russian Journal of Genetics												0	1	1	0	0	0	1	2	0	0	5	0.5
2010	Chromosome control of apomixis in maize-gamagrass hybrids	Belova I.V., Tarakanova T.K., Abdyrahmanova E.A., Sokolov V.A., Panikhin P.A.	Russian Journal of Genetics										0	0	0	0	0	0	0	1	0	2	2	1	6	0.5
2010	A new method for designing degenerate primers and its use in the identification of sequences in Brachiaria showing similarity to apomixis-associated genes	Gorron E., Rodriguez F., Bernal D., Rodriguez-Rojas L.M., Bernal A., Restrepo S., Tohme J.	Bioinformatics										0	0	3	0	0	1	0	1	1	0	0	0	6	0.5
2010	Molecular evidence for the natural production of homozygous Cupressus sempervirens L. lines by Cupressus dupreziana seed trees	Nava J.L.R., Buonamici A., Vendramin G.G., Pichot C.	Heredity										1	0	0	1	0	0	0	0	1	2	1	0	6	0.5
2010	Apomixis and gene expression in Boechera	Hofmann N.R.	Plant Cell										0	0	1	1	1	2	0	0	0	1	0	0	6	0.5
2010	Ploidy-mediated reduced segregation facilitates fixation of heterozygosity in the aromatic grass, cymbopogon martinii (Roxb.)	Lavania U.C., Srivastava S., Lavania S.	Journal of Heredity										0	1	1	1	1	0	0	0	0	1	1	0	6	0.5
2008	Habitat and reproduction of Dirca mexicana (Thymelaeaceae)	Graves W.R.	Rhodora								0	1	1	2	1	0	0	0	1	1	0	0	0	0	7	0.5
2008	Sequential reduction of Pennisetum squamulatum genome complement in P. glaucum (2n=28)xP. squamulatum (2n=56) hybrids and their progenies revealed its octoploid status	Kaushal P., Khare A., Zadoo S.N., Roy A.K., Malaviya D.R., Agrawal A., Siddiqui S.A., Choubey R.N.	Cytologia								0	0	1	0	0	0	0	0	1	0	0	2	1	2	7	0.5
2004	Mechanisms for hybrid development in vegetables	Kumar S., Singh P.K.	Journal of New Seeds				0	0	1	0	0	0	0	0	1	0	1	1	1	1	0	0	2	1	9	0.5
2001	'Thawing' of 'frozen' variation in an adventive, facultatively apomictic, clonal weed	Chapman H., Brown J.	Plant Species Biology	0	0	0	2	2	1	0	1	2	1	0	0	0	0	0	0	0	0	0	0	1	10	0.47619
2001	Strategies for isolating mutants in Hieracium with dysfunctional apomixis	Bicknell R., Podivinsky E., Catanach A., Erasmuson S., Lambie S.	Sexual Plant Reproduction	0	0	1	2	0	2	1	0	0	0	0	1	1	1	1	0	0	0	0	0	0	10	0.47619
2003	Heterocypris (crustacea, ostracoda) from the isole pelagie (Sicily, Italy): Population genetics	Rossi V., Tondelli B., Gandolfi A., Bellavere C., McKenzie K.G., Menozzi P.	Italian Journal of Zoology			0	1	0	0	1	0	1	1	0	0	1	0	2	1	1	0	0	0	0	9	0.473684
2003	Biosystematics of the myxomycete Badhamia gracilis	Clark J., Haskins E.F., Stephenson S.L.	Mycologia			0	2	0	0	1	1	2	0	0	1	0	0	0	0	0	0	1	1	0	9	0.473684
2005	Floral biology of Eriope blanchetii (Lamiaceae) in coastal sand dunes of NE Brazil	Da Silva F.O., Viana B.F., Jacobi C.M.	Austral Ecology					0	3	1	0	0	0	2	0	0	0	1	0	0	0	0	1	0	8	0.470588
2009	Facultative Apomixis in Garcinia atroviridis (Clusiaceae) and effects of different pollination regimes on reproductive success	Pangsuban S., Bamroongrugsa N., Kanchanapoom K., Nualsri C.	Tropical Life Sciences Research									0	0	0	0	2	0	0	0	0	1	0	2	1	6	0.461538
2009	Environmentally dependent morphological variability in seven Apomictic microspecies from Alchemilla L. (Rosaceae)	Pihu S., Hoimra J., Koster E., Partel M.	Folia Geobotanica									0	0	1	0	0	1	0	1	2	1	0	0	0	6	0.461538
2011	The development of the female gametophyte in Fragaria × Ananassa Duch. cv. Selva	Dziadczyk E., Domaciuk M., Nowak M., Szczuka E., Bednara J.	Acta Biologica Cracoviensia Series Botanica											0	0	0	0	0	0	0	4	0	1	0	5	0.454545
2011	Systematics of the Eupatorium album complex (Asteraceae) from eastern North America	Schilling E.E.	Systematic Botany											0	0	0	0	2	1	2	0	0	0	0	5	0.454545
2011	A model for linkage analysis with apomixis	Hou W., Lin S., Li Y., Pang X., Zeng Y., Wu R.	Theoretical and Applied Genetics											0	0	0	2	2	0	0	0	1	0	0	5	0.454545
2011	A role for ARGONAUTE in apomixis	Eckardt N.A.	Plant Cell											0	0	0	1	2	0	0	1	0	1	0	5	0.454545
2013	[Cytological and reproductive aspects in the Caespitosa group of Paspalum, Aspectos citológicos e reprodutivos no grupo Caespitosa do gênero Paspalum]	Pozzobon M.T., Paganella M.B., dos Santos S., Valls J.F.M.	Ciencia Rural													0	0	0	0	1	2	0	0	1	4	0.444444
2013	Agronomic evaluation of 324 intraspecific hybrids of Brachiaria decumbens in Brazil	Mateus R.G., Barrios S.C.L., Figueiredo U.J., do Valle C.B.	Tropical Grasslands-Forrajes Tropicales													0	0	1	2	0	0	0	1	0	4	0.444444
2013	Gametophyte morphology and development of three species of cyrtogonellum ching (dryopteridaceae)	Guo Z.-Y., Liu H.-M.	American Fern Journal													0	0	0	1	2	0	0	1	0	4	0.444444
2013	Two new species of Limonium (Plumbaginaceae) from Rhodes Island (eastern Aegean area, Greece)	Crespo M.B., Pena-Martin C.	Phytotaxa													0	0	1	1	1	0	0	1	0	4	0.444444
2013	Genetic variability of an unusual apomictic triploid cactus - Haageocereus tenuis Ritter - From the Coast of Central Peru	Arakaki M., Speranza P., Soltis P.S., Soltis D.E.	Journal of Heredity													1	1	0	0	0	1	0	1	0	4	0.444444
2004	Embryological evidence of apomixis in Eulaliopsis binata	Yao J.-L., Yang P.-F., Hu C.-G., Zhang Y.-D., Lou B.-S.	Acta Botanica Sinica				0	0	0	2	0	0	0	1	1	2	0	1	0	1	0	0	0	0	8	0.444444
2006	Embryology of Macroptilium arenarium (Leguminosae)	Gotelli M., Galati B., Hoc P.	Australian Journal of Botany						0	0	1	0	1	1	0	2	0	1	0	0	0	0	1	0	7	0.4375
2015	Development of an ISSR-derived SCAR marker linked to apospory in buffel grass (Cenchrus ciliaris L.)	Dwivedi K.K., Radhakrishna A., Kumar S., Srivastava M.K., Gupta M.G., Kaushal P.	Indian Journal of Genetics and Plant Breeding															0	0	1	0	2	0	0	3	0.428571
2015	Reproductive biology of Vasconcellea quercifolia A. St.-Hil. (Caricaceae), a moth-pollinated ‘highland papaya’	Cerino M.C., Torretta J.P., Gutierrez H.F., Richard G.A., Pensiero J.F.	Plant Systematics and Evolution															0	0	0	1	1	1	0	3	0.428571
2015	Cloning and sequence analysis of apomixis related gene MSI1 (Multicopy suppressor of ira1) in Taraxacum antungense	Wu Z., Ning W., Lv S., Ma M., Zheng Y., Zhang J.	International Journal of Agriculture and Biology															0	0	0	2	1	0	0	3	0.428571
2008	Genetic structure in Hypericum perforatum L. population	Pilepic K.H., Males Z., Plazibat M.	Periodicum Biologorum								0	0	1	1	0	0	0	2	0	0	0	0	0	2	6	0.428571
2008	Morphology, reproduction and karyology in the rare Andean Poa gymnantha	Negritto M.A., Romanutti A.A., Acosta M.C., Moscone E.A., Cocucci A.E., Anton A.M.	Taxon								0	0	1	0	0	0	0	0	2	0	1	0	2	0	6	0.428571
2001	Myxomycete biosystematics: Various Didymium and Physarum species	Clark J., Landolt J.C.	Nova Hedwigia	0	0	0	3	0	0	1	1	0	0	0	0	0	0	0	1	1	0	2	0	0	9	0.428571
2001	Haplotype variation of cpDNA in the agamic grass complex Pennisetum section Brevivalvula (Poaceae)	Reno J.-F., Mariac C., Poteaux C., Bezancon G., Lumaret R.	Heredity	0	0	1	1	0	0	2	0	0	0	2	0	0	1	0	1	1	0	0	0	0	9	0.428571
2003	Sexual and apomictic seed development in the vulnerable grass Bothriochloa biloba	Yu P., Prakash N., Whalley R.D.B.	Australian Journal of Botany			0	0	0	2	1	0	1	2	0	0	2	0	0	0	0	0	0	0	0	8	0.421053
2010	Fruit characters among apomicts and sexual progeny of a cross of the Texas native Opuntia lindheimerii (1250) with a commercial fruit type Opuntia ficus-indica (1281)	Felker P., Zapata R., Wang X., Medina D., Bunch R., Paterson A.	Journal of the Professional Association for Cactus Development										0	1	1	0	0	0	1	0	1	0	1	0	5	0.416667
2010	Molecular and embryological analyses of rare sexual plant in buffelgrass (Cenchrus ciliaris L.)	Kumar S., Chandra A., Gupta M.G., Shukla G.P.	Range Management and Agroforestry										0	0	0	0	0	1	0	1	0	1	2	0	5	0.416667
2005	Microsatellite markers confirm high apomixis level in cassava bred clones	Nassar N.M.A., Collevatti R.G.	Hereditas					0	1	1	2	1	0	0	0	1	0	1	0	0	0	0	0	0	7	0.411765
2017	Poa secunda local collections and commercial releases: Agenotypic evaluation	Shaw A.N., Mummey D.L.	PLoS ONE																	0	1	0	0	1	2	0.4
2017	[Forage characters of different Paspalum species in Rio Grande do Sul: A meta-analysis, Caracteres forrageiros de diferentes espécies do gênero Paspalum no Rio Grande do Sul: Uma meta-análise]	Graminho L.A., Dall'Agnol M., Potter L., Lopes R.R., Simioni C., Weiler R.L.	Ciencia Rural																	0	0	2	0	0	2	0.4
2012	On the reproductive biology of the invasive alien species erigeron annuus (Asteraceae) in the Bulgarian Flora	Yurukova-Grancharova P., Yankova-Tsvetkova E., Baldjiev G., Vladimirov V.	Comptes Rendus de L'Academie Bulgare des Sciences												0	1	0	1	1	1	0	0	0	0	4	0.4
2012	Obligate apomixis in Zeuxine strateumatica (Lindl.) Schltr. (Orchidaceae)	Kant R., Verma J.	Vegetos												0	0	0	0	1	1	1	0	0	1	4	0.4
2012	Modes of inheritance of two apomixis components, diplospory and parthenogenesis, in Chinese chive (Allium ramosum) revealed by analysis of the segregating population generated by back-crossing between amphimictic and apomictic diploids	Yamashita K., Nakazawa Y., Namai K., Amagai M., Tsukazaki H., Wako T., Kojima A.	Breeding Science												0	0	1	1	0	0	0	1	1	0	4	0.4
2002	Cytogenetics of three parthenogenetic Psocid species (Psocoptera, Psocomorpha)	Nokkala S., Golub N.V.	Hereditas		0	0	1	0	2	2	0	0	0	0	0	0	0	0	1	0	0	0	0	2	8	0.4
2004	Harnessing the developmental potential of nucellar cells: Barriers and opportunities	Ranganath R.M.	Trends in Biotechnology				0	1	0	0	0	1	2	0	0	0	0	0	0	0	1	1	0	1	7	0.388889
2009	High variability of nuclear DNA content in cultivars and natural populations of Poa pratensis L. in relation to morphological characters	Murovec J., Kastelec D., Vilhar B., Jure C., Bohanec B.	Acta Biologica Cracoviensia Series Botanica									0	0	0	0	0	1	2	0	1	1	0	0	0	5	0.384615
2014	Sex-specific reproductive components and pollination ecology in the subdioecious shrub Fuchsia microphylla	Cuevas E., Jimenez R., Lopezaraiza-Mikel M.	Plant Biology														0	0	0	1	1	0	0	1	3	0.375
2014	A new wild type of citron (Citrus medica L., rutaceae) identified through morphology and psbM-trnD spacer region of chloroplast DNA	Kumar S., Malik S.K., Uchoi A., Chaudhury R., Bhat S.R.	Trees - Structure and Function														0	2	0	0	1	0	0	0	3	0.375
2014	Unreduced embryo sacs escape fertilization via a 'female-late-on-date' strategy to produce clonal seeds in apomictic crabapples	Liu D.-D., Fang M.-J., Dong Q.-L., Hu D.-G., Zhou L.-J., Sha G.-L., Jiang Z.-W., Liu Z., Hao Y.-J.	Scientia Horticulturae														1	0	0	0	0	1	0	1	3	0.375
2014	Microsporogenesis, megasporogenesis and gametophyte development in Senecio glaucus L	Rad A.C., Hajisadeghian S.	Thaiszia Journal of Botany														0	0	0	1	0	1	1	0	3	0.375
2014	Effects of functionally asexual reproduction on quantitative genetic variation in the evening primroses (Oenothera, Onagraceae)	Godfrey R.M., Johnson M.T.J.	American Journal of Botany														0	0	2	0	1	0	0	0	3	0.375
2006	Plants regenerated from embryo cultures of an apomictic clone of Kentucky bluegrass (Poa pratensis L. 'Baron') are not apomictic in origin	Stephens L.C., Fei S.-Z., Xiong Y., Hodges C.F.	Euphytica						0	0	0	1	2	0	0	0	0	2	1	0	0	0	0	0	6	0.375
2011	[Molecular markers to study the variability within the Eragrostis curvula complex, Marcadores moleculares para el estudio de la variabilidad dentro del complejo Eragrostis curvula]	Zappacosta D., Meier M., Carrera A., Pacheco G., Cardone S., Selva J.P., Echenique V.	Phyton											0	0	0	0	0	0	2	0	1	0	1	4	0.363636
2005	Sexual diploid and apomictic tetraploid races in Thrasya petrosa (Gramineae)	Acuna C.A., Martinez E.J., Quarin C.L.	Australian Journal of Botany					0	0	0	1	1	1	0	0	0	0	0	0	0	0	2	1	0	6	0.352941
2005	Genetic variation in Hieracium alpinum (Asteraceae) in the Krkonoše Mts (West Sudeten Mts, Czech Republic)	Chrtek J., Plackova I.	Biologia - Section Botany					0	1	1	0	1	0	1	0	0	0	0	1	0	0	1	0	0	6	0.352941
2002	Life cycle and nuclear behavior in three rust fungi (uredinales)	Ono Y.	Mycoscience		1	0	0	1	1	0	0	0	0	0	0	0	1	0	0	0	0	0	1	2	7	0.35
2002	Characterization of apomictic potential in guayule (Parthenium argentatum) in vivo and in vitro	Keys R.N., Ray D.T.	Journal of the American Society for Horticultural Science		0	0	0	2	0	1	0	0	1	0	0	0	0	1	0	1	0	1	0	0	7	0.35
2019	Reproductive and pollination biology of sorbus alnifolia, an ornamental species	Yao L., Zhang Y., Zhang K., Tao J.	Pakistan Journal of Botany																			0	0	1	1	0.333333
2019	Conservation implications of widespread polyploidy and apomixis: a case study in the genus Pomaderris (Rhamnaceae)	Chen S.H., Guja L.K., Schmidt-Lebuhn A.N.	Conservation Genetics																			0	0	1	1	0.333333
2019	Pseudogamous apomixis in maize and sorghum in diploid-tetraploid crosses	Tsvetova M., Elkonin L., Italianskaya Y.	Phyton																			0	0	1	1	0.333333
2019	Effects of open- And self-pollination on fruit set and seed quality in Jatropha curcas L.	Che Mat N.H., Govender N.T., Yaakob Z., Ratnam W.	Sains Malaysiana																			0	1	0	1	0.333333
2019	Complex genetic relationships within and among cytotypes in the Lepidosperma costale species complex (Cyperaceae) on rocky outcrops in Western Australia	Wallace M.J., Krauss S.L., Barrett M.D.	Australian Journal of Botany																			1	0	0	1	0.333333
2016	Insights into developmental processes in anthers, ovaries, and ovules of Taraxacum belorussicum (Asteraceae-Cichorioideae) using DIC optics	Janas A., Musial K., Koscinska-Pajak M., Marciniuk P.	Plant Systematics and Evolution																0	0	0	1	0	1	2	0.333333
2010	Clonopsis gallica, a stick insect parthenogen exploiting different egg maturation mechanisms over its range	Scali V., Milani L., Passamonti M.	Invertebrate Reproduction and Development										1	0	0	0	0	1	0	1	0	0	1	0	4	0.333333
2010	Expression in Arabidopsis of a nucellus-specific promoter from watermelon (Citrullus lanatus)	Dwivedi K.K., Roche D., Carman J.G.	Plant Science										0	0	0	0	0	1	0	1	0	0	2	0	4	0.333333
2007	DNA markers and morphometry reveal multiclonal and poorly defined taxa in an apomictic Cotoneaster species complex	Nybom H., Bartish I.V.	Taxon							0	1	0	0	0	1	0	0	0	1	1	0	0	1	0	5	0.333333
2004	Genetic analysis of apomictic wine yeasts	Castrejon F., Martinez-Force E., Benitez T., Codon A.C.	Current Genetics				0	0	2	0	0	0	0	2	1	1	0	0	0	0	0	0	0	0	6	0.333333
2004	Apospory followed by sterility in a hypotriploid hybrid (2x X 4x) of Paspalum	Acuna C.A., Martinez E.J., Quarin C.L.	Caryologia				0	0	0	1	1	2	0	0	1	0	0	0	0	0	0	0	1	0	6	0.333333
2001	Inheritance of apomictic seed production in kentucky bluegrass (poa pratensis L.)	Barcaccia G., Mazzucato A., Falcinelli M.	Journal of New Seeds	1	0	0	1	0	1	0	0	0	1	0	1	1	0	0	0	0	0	0	1	0	7	0.333333
2001	The effect of intra-specific competition on seedlings of sexual and apomictic Taraxacum officinale	De Kovel C.G.F., De Jong G.	Oikos	0	0	0	0	0	0	0	0	1	1	1	0	0	1	0	0	1	0	1	0	1	7	0.333333
2006	Limiting factors of reproductive success in bromus auleticus (Poaceae). 2. fruit set under different pollination regimes, pollen viability, and incompatibility reactions	Gutierrez H.F., Medan D., Pensiero J.F.	New Zealand Journal of Botany						0	0	0	0	0	1	1	0	0	1	1	0	0	0	1	0	5	0.3125
2009	Ploidy variation and genetic composition of open-pollinated triploid citrus progenies	Zhu S.-P., Song J.-K., Hu Z.-Y., Tan B., Xie Z.-Z., Yi H.-L., Deng X.-X.	Botanical Studies									0	1	0	0	0	2	0	0	0	1	0	0	0	4	0.307692
2012	[Reproductive system and genetic diversity of four species of Myrciaria (Myrtaceae, Jabuticabeiras), Sistema reprodutivo e diversidade genética de quatro espécies de Myrciaria (Myrtaceae, Jabuticabeiras)]	Vilela R.C.F., Assis J.G.A., Filho L.N., Viana B.F.	Acta Botanica Brasilica												0	0	0	0	2	0	0	0	1	0	3	0.3
2012	Development of multiple embryos in polyembryonic insertional mutant OsPE of rice	Paul P., Awasthi A., Kumar S., Verma S.K., Prasad R., Dhaliwal H.S.	Plant Cell Reports												0	0	0	0	2	0	1	0	0	0	3	0.3
2012	Arnica (Asteraceae) phylogeny revisited using RPB2: Complex patterns and multiple d-paralogues	Ekenas C., Heidari N., Andreasen K.	Molecular Phylogenetics and Evolution												0	0	1	0	1	1	0	0	0	0	3	0.3
2012	Determination of apomictic fruit set ratio in several Romanian walnut (Juglans regia L.) cultivars	Cosmulescu S., Botu M., Achim G.	Notulae Botanicae Horti Agrobotanici Cluj-Napoca												0	0	1	0	0	0	2	0	0	0	3	0.3
2002	Apomixis and cassava	Nassar N.M.A.	Genetics and Molecular Research		0	0	0	0	1	1	1	1	0	0	0	2	0	0	0	0	0	0	0	0	6	0.3
2002	Characterisation of pseudogamous apospory in the reproductive biology of the invasive weed Rubus alceifolius (Rosaceae) in its area of introduction	Amsellem L., Pailler T., Noyer J.-L., Hossaert-McKey M.	Acta Botanica Gallica		0	1	1	0	0	1	0	0	0	0	1	1	0	0	0	1	0	0	0	0	6	0.3
2015	Polyploid wild service tree: First record of a triploid Sorbus torminalis (Rosaceae) in Britain	Hamston T.J., Pellicer J., Fay M.F.	New Journal of Botany															0	0	1	1	0	0	0	2	0.285714
2015	Matryoshka: A new floral mutant in wild potato	Bamberg J., Suriano J., Del Rio A., Cooper W.R., Abad J., Fernandez C.	American Journal of Potato Research															0	1	1	0	0	0	0	2	0.285714
2015	Development and characterization of a hexaploid Pennisetum orientale (2n=6x=54) cytotype recovered through BIII hybridization	Kaushal P., Dwivedi K.K., Radhakrishna A., Srivastava M.K., Malaviya D.R., Roy A.K., Saxena S., Paul S.	Cytologia															0	0	0	0	2	0	0	2	0.285714
2008	Sexual devolution in plants: Apomixis uncloaked?	Noyes R.D.	BioEssays								0	0	1	1	0	0	0	0	0	0	0	1	0	1	4	0.285714
2008	Spatial structure of a natural mixed topodeme of subalpine Sorbus taxa	Gomory D., Krajmerova D.	Acta Societatis Botanicorum Poloniae								0	0	0	1	0	0	1	0	0	2	0	0	0	0	4	0.285714
2004	Interspecific hybrids of Poa arachnifera x Poa secunda	Kindiger B.	Journal of New Seeds				0	1	0	0	0	0	0	0	0	0	0	2	0	0	1	0	0	1	5	0.277778
2004	Immunochemical approach to the problem of differential determination of natural forms of abscisic acid	Blintsov A.N., Gussakovskaya M.A.	Biochemistry (Moscow)				0	0	1	1	3	0	0	0	0	0	0	0	0	0	0	0	0	0	5	0.277778
2004	Does breeding system contribute to rarity of goldenseal (Hydrastis canadensis)?	Sanders S.	American Midland Naturalist				0	2	0	0	0	0	1	1	0	1	0	0	0	0	0	0	0	0	5	0.277778
2011	Pollen and chromosome studies in Hieracium sect. Alpestria (Asteraceae)	Thomas S., Bailey J.P., Rich T.C.G.	Nordic Journal of Botany											0	0	1	1	0	0	1	0	0	0	0	3	0.272727
2011	Cytogenetic peculiarities of the genesis of apical meristem cells in case of gametophytic apomixis (with reference to autonomous Asteraceae apomicts)	Kashin A.S., Tsvetova M.I., Demochko Yu.A.	Cytology and Genetics											0	1	0	0	0	0	0	1	0	0	1	3	0.272727
2011	Genetic engineering of apomixis in plants: Closer to reality	Bhat S.R.	Journal of Plant Biochemistry and Biotechnology											0	1	0	1	0	0	0	0	1	0	0	3	0.272727
2007	A further study of microsatellite on apomixis in cassava	Nassar N.M.A., Kalkmann D.C., Collevatti R.	Hereditas							0	0	0	0	1	1	0	0	0	0	0	1	1	0	0	4	0.266667
2007	Upper and lower heritability estimates in guayule based on mode of reproduction	Ray D.T., Veatch-Blohm M.E., Teetor V.H., Walsh B.	Journal of the American Society for Horticultural Science							0	0	1	0	0	0	0	0	0	0	0	1	1	0	1	4	0.266667
2003	Plant regeneration from callus of apomictic and sexual lines of Paspalum simplex and RFLP analysis of regenerated plants	Molinari L., Busti A., Calderini O., Arcioni S., Pupilli F.	Plant Cell Reports			0	0	1	0	0	0	1	0	1	0	0	1	1	0	0	0	0	0	0	5	0.263158
2018	Limonium homoploid and heteroploid intra-and interspecific crosses unveil seed anomalies and neopolyploidy related to sexual and/or apomictic reproduction	Conceicao S.I.R., Rois A.S., Caperta A.D.	Taxon																		0	0	0	1	1	0.25
2018	DNA-content and chromosome number in populations of Poa alpina in the Alps reflect land use history	Spinnler F., Stocklin J.	Flora: Morphology, Distribution, Functional Ecology of Plants																		0	1	0	0	1	0.25
2018	Inheritance of apple proliferation resistance by parental lines of apomictic Malus sieboldii as donor of resistance in rootstock breeding	Seemuller E., Gallinger J., Jelkmann W., Jarausch W.	European Journal of Plant Pathology																		0	0	1	0	1	0.25
2018	Cis-regulator runaway and divergence in asexuals	Fyon F., Lenormand T.	Evolution																		0	0	1	0	1	0.25
2018	Reproductive biology in northern prickly ash	Munter D.A., Luby J.J., Anderson N.O.	Journal of the American Society for Horticultural Science																		0	0	0	1	1	0.25
2014	Reproductive ecology of buzz-pollinated Ouratea spectabilis trees (Ochnaceae) in Brazilian Cerrados	Montesinos D., Oliveira P.	Web Ecology														0	0	0	1	0	0	0	1	2	0.25
2010	Breeding guinea grass - a review	Sukhchain	Range Management and Agroforestry										0	0	0	0	0	0	0	0	1	1	0	1	3	0.25
2010	An uncoupling screen for autonomous embryo mutants in Arabidopsis thaliana	Fenby N., Pu H., Pennell R., Praekelt U., Day R., Scott R.	Sexual Plant Reproduction										0	0	0	2	0	0	0	0	0	0	1	0	3	0.25
2010	Evolutionary feedbacks between reproductive mode and mutation rate exacerbate the paradox of sex	Sloan D.B., Panjeti V.G.	Evolution										1	0	1	0	0	0	0	1	0	0	0	0	3	0.25
2010	Seed set of the invasive tree Schinus molle (Anacardiaceae) in semi-arid savanna, South Africa: The role of pollinators and selfing	Iponga D.M.	Journal of Arid Environments										0	0	0	0	1	1	0	0	1	0	0	0	3	0.25
2006	Determination of the apomictic fruit set ratio in some Turkish walnut (Juglans regia L.) genotypes	San B., Dumanoglu H.	Turkish Journal of Agriculture and Forestry						0	0	0	0	0	0	2	1	0	0	0	0	0	0	0	1	4	0.25
2002	Ds transposition mediated by transient transposase expression in Heiracium aurantiacum	Weld R.J., Bicknell R.A., Heinemann J.A., Eady C.C.	Plant Cell, Tissue and Organ Culture		0	0	1	0	2	0	0	0	0	1	1	0	0	0	0	0	0	0	0	0	5	0.25
2002	A population dynamic model for facultative agamosperms	Nakayama Y., Seno H., Matsuda H.	Journal of Theoretical Biology		0	1	2	0	0	0	1	0	0	0	0	0	1	0	0	0	0	0	0	0	5	0.25
2001	Cytological and reproductive studies of Japanese Diplazium (woodsiaceae, pteridophyta). III. The cytological complexity of species groups with simply pinnate to bipinnatifid leaves	Takamiya M., Ohta N.	Journal of Plant Research	0	0	0	0	0	0	1	0	0	0	0	1	0	1	0	0	0	0	1	1	0	5	0.238095
2001	New species of the genus Hypericum sect. Hypericum (Guttiferae) from Slovakia	Martonfi P.	Folia Geobotanica	0	0	0	0	0	1	1	1	0	0	0	1	1	0	0	0	0	0	0	0	0	5	0.238095
2005	Breeding cassava for apomixis.	Nassar N.M., Collevatti R.G.	Genetics and molecular research : GMR					0	0	0	0	2	1	0	0	1	0	0	0	0	0	0	0	0	4	0.235294
2009	Frequency of androgenesis in Poa arachnifera interspecific hybridizations	Kindiger B., Wipff J.	Grassland Science									0	0	2	0	0	0	1	0	0	0	0	0	0	3	0.230769
2009	Reproductive biology and breeding system of Aconitum balfourii (Benth) Muk: A high altitude endangered medicinal plant of Garhwal Himalaya, India	Nautiyal B.P., Nautiyal M.C., Rawat N., Nautiyal A.R.	Research Journal of Medicinal Plant									0	0	0	0	0	0	1	2	0	0	0	0	0	3	0.230769
2009	Abnormalities of female gametophyte development in apomictic bluegrass forms	Yudakova O.I.	Russian Journal of Developmental Biology									0	0	0	0	1	0	1	0	0	0	1	0	0	3	0.230769
2013	The influence of fie and met1 mutations and in vitro culture conditions on autonomous endosperm development in unfertilized ovules of arabidopsis thaliana	Rojek J., Elzbieta K., Malgorzata K., Ihnatowicz A., Bohdanowicz J.	Acta Biologica Cracoviensia Series Botanica													0	0	1	0	0	1	0	0	0	2	0.222222
2013	[Facultative apomixis in smilax fluminensis steud. (Smilacaceae), dioecious species of forest fragment, West Central Brazil, Apomixia facultativa em smilax fluminensis steud. (Smilacaceae), espécie dióica de fragmentos florestais, Centro Oeste do Brasil]	Pessoa S.P.M., Moraes J.Q., Silva C.A.	Revista Arvore													0	0	1	1	0	0	0	0	0	2	0.222222
2013	Egg apparatus in sexual and apomictic species of taraxacum: Structural and immunocytochemical aspects of synergid cells	Musial K., Koscinska-Pajak M.	Acta Biologica Cracoviensia Series Botanica													0	0	0	1	0	0	0	0	1	2	0.222222
2013	Myriopteris windhamii sp. nov., a New Name for Cheilanthes villosa (Pteridaceae)	Grusz A.L.	American Fern Journal													0	1	0	0	0	1	0	0	0	2	0.222222
2004	Identification of Apomixis in the Kentucky Bluegrass (Poa pratensis L.) Using SDS-PAGE of Endosperm Storage Proteins	Agafonov A.V., Sukhareva N.B., Baturin S.O., Struzhkina O.A.	Biology Bulletin				0	0	0	0	0	0	1	0	1	1	0	0	0	0	0	0	0	1	4	0.222222
2008	Reproductive biology of the herkogamous vine Chiococca alba (L.) Hitchc. (Rubiaceae) in the Atlantic Rain Forest, SE Brazil	De Castro C.C., De Oliveira P.E.A.M., Pimentel R.M.D.M.	Revista Brasileira de Botanica								0	0	0	0	0	0	0	1	0	0	0	1	1	0	3	0.214286
2008	Monozygotic cleavage polyembryogenesis and conifer tree improvement	Durzan D.J.	Cytology and Genetics								0	0	1	1	0	0	0	0	1	0	0	0	0	0	3	0.214286
2003	Glutamate oxaloacetic transaminase and malate dehydrogenase isozymes of Zea mays L. x Tripsacum dactyloides L. hybrids and parents	Tsanev V., Vladova R., Petkolicheva K., Kraptchev B., Milanov C.	Biologia Plantarum			0	1	0	1	1	1	0	0	0	0	0	0	0	0	0	0	0	0	0	4	0.210526
2003	Biosystematics of the myxomycetes Didymium squamulosum, Physarum compressum, and Physarum melleum: Additional isolates	Clark J., Stephenson S.L.	Mycotaxon			0	1	0	0	0	1	0	0	0	1	0	0	1	0	0	0	0	0	0	4	0.210526
2017	Limonium ilergabonum (Plumbaginaceae), a new species from Northeastern Iberian peninsula	Lopez-Alvarado J., Cobacho I., Aran V.J., Rosato M., Rossello J.A., Saez L.	Phytotaxa																	0	0	0	1	0	1	0.2
2017	Cryptic gene pools in the Hypericum perforatum-H. maculatum complex: Diploid persistence versus trapped polyploid melting	Scheriau C.L., Nuerk N.M., Sharbel T.F., Koch M.A.	Annals of Botany																	0	0	1	0	0	1	0.2
2017	Analysis of mode of reproduction of guayule (Parthenium argentatum A. Gray) using flow cytometry and identification of polyhaploids for breeding	Cruz V.M.V., Lynch A.L., Ray D.T., Niaura W.S., Purdy P.H., Dierig D.A.	Industrial Crops and Products																	0	0	1	0	0	1	0.2
2017	Comprehensive and reliable: a new online portal of critical plant taxa in Germany	Dressler S., Gregor T., Hellwig F.H., Korsch H., Wesche K., Wesenberg J., Ritz C.M.	Plant Systematics and Evolution																	1	0	0	0	0	1	0.2
2017	Structure and expression of dna methyltransferase genes from apomictic and sexual Boechera species	Taskin K.M., Ozbilen A., Sezer F., Hurkan K., Gunes S.	Computational Biology and Chemistry																	0	0	0	0	1	1	0.2
2017	Breeding system and parental effect on fruit characters of idesia polycarpa(Flacourtiaceae), a promising plant for biodiesel, in Northwest China	Wang S.-H., Jin C.-F., Li Z.-Q., Li Y., Xie Q.	Pakistan Journal of Botany																	0	0	1	0	0	1	0.2
2012	Female parthenogenetic apomixis and androsporogenetic parthenogenesis in embryonal cells of Araucaria angustifolia: Interpolation of progenesis and asexual heterospory in an artificial sporangium	Durzan D.J.	Sexual Plant Reproduction												0	0	0	0	1	0	1	0	0	0	2	0.2
2012	Genesis of cells of apical meristems and realization of gametophytic apomixis in flowering plants	Kashin A.S.	Russian Journal of Developmental Biology												0	0	0	0	0	0	1	1	0	0	2	0.2
2012	Taxonomic notes on Puccinellia teyberi (Poaceae), a critical species of Croatian flora	Bogdanovic S., Brullo S., Alegro A.L., Resetnik I., Mitic B.	Biologia												0	0	1	0	0	0	0	0	1	0	2	0.2
2012	Expression of the apomictic potential and selection for apomixis in sorghum line AS-1a	Elkonin L.A., Belyaeva E.V., Fadeeva I.Y.	Russian Journal of Genetics												0	0	0	0	0	0	0	1	0	1	2	0.2
2007	Specific features of early embryogenesis in apomictic Poa pratensis L.	Yudakova O.I., Shakina T.N.	Russian Journal of Developmental Biology							0	0	0	0	0	0	0	1	0	0	0	0	2	0	0	3	0.2
2001	The mechanism of polyembryonic seed set in Paspalum notatum	Chen L., Guan L., Kojima A., Adachi T.	Cytologia	0	0	0	0	2	1	1	0	0	0	0	0	0	0	0	0	0	0	0	0	0	4	0.190476
2006	Study of genetics and embryology of polyembryonic mutant of autotetraploid rice induced by N+ beam implantation	Dai X., Huang Q., Li G., Hu X., Qin G., Yu Z.	Plasma Science and Technology						0	0	1	0	0	1	0	1	0	0	0	0	0	0	0	0	3	0.1875
2006	Use of the SSLP-based method for detection of rare apomictic events in a sexual AtSERK1 transgenic Arabidopsis population	Kantama L., Lambert Y., Hu H., De Jong H., De Vries S.C., Russinova E.	Sexual Plant Reproduction						0	1	1	0	1	0	0	0	0	0	0	0	0	0	0	0	3	0.1875
2011	Comparison of breeding behaviour of Taraxacum sect. Ruderalia and Taraxacum sect. Erythrosperma (Asteraceae)	Martonfiova L.	Thaiszia Journal of Botany											0	0	0	2	0	0	0	0	0	0	0	2	0.181818
2011	Female parthenogenetic apomixis and androsporogenesis in Douglas-fir embryonal initials in an artificial sporangium	Durzan D.J.	Sexual Plant Reproduction											0	1	0	0	0	0	0	0	0	0	1	2	0.181818
2011	Meiotic behavior in Brachiaria humidicola (Poaceae) hybrids	Ricci G.L., de Souza-Kaneshima A.M., Pagliarini M.S., do Valle C.B.	Euphytica											0	0	0	0	0	2	0	0	0	0	0	2	0.181818
2016	Genome-wide identification and expression analysis of SWI1 genes in Boechera species	Sezer F., Yuzbasioglu G., Ozbilen A., Taskin K.M.	Computational Biology and Chemistry																0	1	0	0	0	0	1	0.166667
2016	Targeted sequencing of a complex locus within a polyploid genome using reduced representation libraries	Conner J., Sapkota S., Deschamps S., Fengler K., Cigan M., Ozias-Akins P.	Molecular Breeding																0	0	0	0	1	0	1	0.166667
2016	Embryological features, pollen and seed viability of Arnica Montana (Asteraceae) - A threatened endemic species in Europe	Yankova-Tsvetkova E., Yurukova-Grancharova P., Baldjiev G., Vitkova A.	Acta Botanica Croatica																0	0	1	0	0	0	1	0.166667
2010	Breeding system of Ruellia succulenta small (Acanthaceae)	Geiger J.H., Pratt P.D., Koptur S.	Castanea										0	0	0	0	0	0	0	1	1	0	0	0	2	0.166667
2004	The morphology and reproductive structures of Mediterranean species of the genus Nemastoma J. Agardh, nom. cons. (Nemastomataceae, Nemastomatales): Nemastoma dichotomum and N. dumontioides	Rodriguez-Prieto C., Verges A., Senchez N., Polo L., Verlaque M.	Botanica Marina				0	0	0	0	0	1	0	1	0	0	0	0	0	0	0	1	0	0	3	0.166667
2009	A new alternative for plant breeding, biodiversity and environmental sustainability: Apomictics	Ulukan H.	Journal of Biological Sciences									0	0	0	2	0	0	0	0	0	0	0	0	0	2	0.153846
2009	Somatic embryogenesis in apomict Boechera holboellii	Taskin K.M., Turgut K., Scott R.J.	Acta Biologica Hungarica									0	0	1	0	0	0	0	0	0	0	1	0	0	2	0.153846
2009	Molecular approaches for the fixation of plant hybrid vigor	Siddiqi I., Marimuthu M.P.A., Ravi M.	Biotechnology Journal									0	1	0	0	1	0	0	0	0	0	0	0	0	2	0.153846
2002	Embryological studies on facultative apomixis in Apluda mutica (Gramineae)	Ma S.-M., Ye X.-L., Zhao N.-X., Liang C.-Y.	Acta Botanica Sinica		0	0	0	0	0	0	1	1	0	0	0	0	0	0	0	0	0	0	0	1	3	0.15
2015	Development of Microsatellite Markers for the Apomictic Triploid Fern Myriopteris lindheimeri (Pteridaceae)	Grusz A.L., Pryer K.M.	Applications in Plant Sciences															0	1	0	0	0	0	0	1	0.142857
2015	Sorbus hornadensis mikoláš (Rosaceae, pyreae), a new hybridogenous species from eastern Slovakia	Mikolas V.	Thaiszia Journal of Botany															0	0	1	0	0	0	0	1	0.142857
2015	Taxonomic revision of Rubus ser. Pallidi in Hungary and adjacent regions	Kiraly G., Travnicek B., Zila V.	Preslia															0	0	1	0	0	0	0	1	0.142857
2008	The third international conference on apomixis	Sokolov V.A., Tarakanova T.K., Abdyrakhmanova E.A.	Russian Journal of Genetics								0	0	0	0	0	0	0	0	0	0	1	1	0	0	2	0.142857
2008	Development of microsatellite markers in Cordia bifurcata (Boraginaceae) and cross-species amplification in Cordia inermis and Cordia pringlei	Spoon T.R., Kesseli R.V.	Molecular Ecology Resources								0	0	1	0	0	0	0	0	0	0	0	1	0	0	2	0.142857
2008	Hypericum dubium Leers - New data on taxonomy and biology	Martonfi P.	Folia Geobotanica								0	0	1	0	0	0	0	1	0	0	0	0	0	0	2	0.142857
2001	2nd International Apomixis Conference (APO2001) at Como, Italy, 24-28 April 2001	Dresselhaus T., Colombo L.	Sexual Plant Reproduction	0	0	1	0	0	0	0	0	1	1	0	0	0	0	0	0	0	0	0	0	0	3	0.142857
2007	Ultrastructural studies of gametophytic apomicts in guinea grass (Panicum maximum) II. Characteristics of aposporous initial cell-derived embryo sac	Li M.G., Lan Z.C., Terao H.	Cytologia							0	0	0	0	1	1	0	0	0	0	0	0	0	0	0	2	0.133333
2014	AtAPOSTART1, an Arabidopsis thaliana PH-START domain protein involved in seed germination	Resentini F., Vanzulli S., Marconi G., Colombo L., Albertini E., Masiero S.	Plant Biosystems														0	0	0	0	0	0	1	0	1	0.125
2014	Patterns of genetic variation in Pilosella echioides and its selected relatives: results of variation in ploidy level, facultative apomixis and past and present hybridization	Chrtek J., Plackova I., Dockalova Z., Krahulcova A., Travnicek P.	Plant Systematics and Evolution														0	0	0	0	1	0	0	0	1	0.125
2014	Emulsions of long-chain fatty acids as fruit sizing and ripening agents for gibberellin-A3-treated rabbiteye blueberries (Vaccinium virgatum Aiton syn. V. ashei)	Sampson B.J., Marshall D.A., Stringer S.J., Sakhanokho H.F., Werle C.T.	Scientia Horticulturae														0	0	0	1	0	0	0	0	1	0.125
2006	Ultrastructural studies of gametophytic apomicts in guinea grass (Panicum maximum) I. Differentiation of aposporous initial cell	Guan L., Chen L., Terao H.	Cytologia						0	1	0	0	0	0	0	0	0	0	0	0	1	0	0	0	2	0.125
2006	An overview of guayule research and development in Mexico	Jasso de Rodriguez D., Angulo-Sanchez J.L., Rodriguez-Garcia R.	Industrial Crops and Products						0	0	0	0	1	0	0	0	0	0	0	0	0	0	0	1	2	0.125
2005	Preliminary isolation of viable protoplasts from egg cells in facultative apomictic guineagrass (Panicum maximum)	Chen L., Amano S., Guan L., Adachi T.	Cytologia					0	0	1	1	0	0	0	0	0	0	0	0	0	0	0	0	0	2	0.117647
2013	Development of female reproduction structures and apomixis in some cms lines of sunflower	Voronova O.N.	Helia													0	0	0	1	0	0	0	0	0	1	0.111111
2013	Microsporogenesis in Paspalum conspersum Schrad. (Virgata group) with different ploidy levels	Janke L., Souza F.H.D., Valls J.F.M., Pagliarini M.S.	Genetics and Molecular Research													0	0	0	0	0	1	0	0	0	1	0.111111
2013	Identification of ovule specific proteins associated with apomixis and sexuality in Cenchrus ciliaris	Dwivedi K.K., Bhat V., Venkatesh Bhat B., Gupta M.G.	Range Management and Agroforestry													0	0	0	1	0	0	0	0	0	1	0.111111
2013	Regeneration and Agrobacterium-mediated transformation of the apomictic species Eulaliopsis binata	Ma K., Hu C.G., Xu B., Yao J.L.	Applied Biochemistry and Biotechnology													0	0	1	0	0	0	0	0	0	1	0.111111
2013	Effect of triton X-100 on genetic segregation and manifestation of the trait of mono- and dicotyledonousness in sugarbeet (Beta vulgaris L.)	Kirikovich S.S., Levites E.V.	Russian Journal of Genetics													0	1	0	0	0	0	0	0	0	1	0.111111
2013	Expression analyses of Brachiaria brizantha genes encoding ribosomal proteins BbrizRPS8, BbrizRPS15a, and BbrizRPL41 during development of ovaries and anthers	Lacerda A.L.M., de Alencar Dusi D.M., Alves E.R., Rodrigues J.C.M., Gomes A.C.M.M., de Campos Carneiro V.T.	Protoplasma													1	0	0	0	0	0	0	0	0	1	0.111111
2004	Polyembryony in dipterocarpus retusus	Singh A.N., Thakur A.	Journal of Tropical Forest Science				0	0	0	0	0	0	0	0	0	0	1	0	0	1	0	0	0	0	2	0.111111
2003	Cytological studies of genus Boehmeria Jacq. (Urticaeae) in Nepal	Acharya N., Yonekura K., Suzuki M.	Journal of Japanese Botany			0	0	0	0	0	0	0	0	0	0	1	0	0	0	0	0	1	0	0	2	0.105263
2012	Identification of Molecular Markers Associated with Semigamy in Cotton	Curtiss J., Stewart J.M., Zhang J.	Plant Molecular Biology Reporter												0	0	0	1	0	0	0	0	0	0	1	0.1
2002	Low temperature, medium and genotype effect on the gynogenic ability of onion (Allium cepa L.) flowers cultured in vitro	Hassandokht M.R., Campion B.	Advances in Horticultural Science		0	0	0	0	1	0	0	0	0	0	0	0	0	0	0	0	0	0	1	0	2	0.1
2001	The reproductive biology and genetic diversity of Potamophila parviflora R. Br.	Wheeler M.A., Lee L.S., Henry R.J.	Genetic Resources and Crop Evolution	0	0	0	0	0	0	0	0	0	1	0	0	0	0	1	0	0	0	0	0	0	2	0.0952381
2011	A male- and female-sterile mutant of Kentucky bluegrass (Poa pratensis L.) induced by space radiation	Han L., Luo D., Li D., Qian Y., Sun Z.	Scientia Horticulturae											0	0	0	0	0	1	0	0	0	0	0	1	0.0909091
2011	Apomixis in different ploidy levels of cassava	Nassar N.M.A., Chaib A., Elsayed A.Y.	Hereditas											0	0	1	0	0	0	0	0	0	0	0	1	0.0909091
2011	Isolation and characterization of microsatellite markers in distylous Palicourea padifolia (Rubiaceae)	Corral J.M., Molins M.P., Aliyu O.M., Sharbel T.F.	American Journal of Botany											0	0	0	0	0	1	0	0	0	0	0	1	0.0909091
2010	Mobile genetic elements in plant sex evolution	Gerashchenkov G.A., Rozhnova N.A.	Russian Journal of Genetics										0	0	1	0	0	0	0	0	0	0	0	0	1	0.0833333
2010	Reduced recombination in gynodioecious populations of a facultative apomictic orchid	Lu Y., Luo Y.-B., Huang S.-Q.	Plant Biology										0	0	0	0	0	0	1	0	0	0	0	0	1	0.0833333
2010	'Qinquan 1', a new apomixis walnut cultivar	Guoliang W., He L., Qunlong L., Yong W., Pengfei Z.	Fruits										0	0	1	0	0	0	0	0	0	0	0	0	1	0.0833333
2009	Cytogenetics, embryology, and stem anatomy of a cassava interspecific hybrid	Nassar N.M.A., Ribeiro D.G., Hashimoto D.Y.C., Gomes P.F., Sousa J.O.	Cytologia									0	0	0	0	0	0	0	1	0	0	0	0	0	1	0.0769231
2006	Molecular analysis of apomixis in cassava	Nassar N.M.A., Kalkmann D.C., Collevatti R.	Genetics and Molecular Research						0	0	0	1	0	0	0	0	0	0	0	0	0	0	0	0	1	0.0625
2005	Interspecific hybrids between amphimictic diploid Chinese chive (Allium ramosum L.) and A. scabriscapum Bois. et Ky	Yamashita K.-I., Tsukazaki H., Kojima A.	Journal of the Japanese Society for Horticultural Science					0	0	1	0	0	0	0	0	0	0	0	0	0	0	0	0	0	1	0.0588235
2004	Ecogenetic characteristics of dandelion (Taraxacum officinale s.l.) populations from the Techa River floodplain ecosystems	Ul'yanova E.V., Pozolotina V.N., Sarapul'tsev I.E.	Russian Journal of Ecology				0	0	0	0	0	0	0	0	0	0	1	0	0	0	0	0	0	0	1	0.0555556
2003	Breeding and pollination systems in the Indian Almond tree terminalia catappa Linn	Atluri J.B., Reddi C.S., Ramana S.P.V.	Ecology, Environment and Conservation			0	0	0	0	0	0	0	0	0	0	0	0	0	0	0	0	0	0	1	1	0.0526316
2002	The effects of dictyostelids on the formation and maturation of myxomycete plasmodia	Clark J.D., Snell S., Landolt J.C., Stephenson S.L.	Mycologia		0	0	0	0	0	0	0	0	0	0	0	0	0	1	0	0	0	0	0	0	1	0.05
2001	Polymorphism maintenance in populations with mixed random mating and apomixis subjected to stabilizing and cyclical selection	Ryndin A., Kirzhner V., Nevo E., Korol A.	Journal of Theoretical Biology	0	0	0	0	1	0	0	0	0	0	0	0	0	0	0	0	0	0	0	0	0	1	0.047619
2021	A molecular perspective on the taxonomy and journey of Citrus domestication	Kalita B., Roy A., Annamalai A., PTV L.	Perspectives in Plant Ecology, Evolution and Systematics																					0	0	0
2021	Apomixis and genetic background affect distinct traits in Hieracium pilosella L. grown under competition	Sailer C., Tiberi S., Schmid B., Stocklin J., Grossniklaus U.	BMC Biology																					0	0	0
2021	Diversification of mandarin citrus by hybrid speciation and apomixis	Wu G.A., Sugimoto C., Kinjo H., Azama C., Mitsube F., Talon M., Gmitter F.G., Rokhsar D.S.	Nature Communications																					0	0	0
2021	A primary study of breeding system of Ziziphus jujuba var. spinosa	Wang F., Sun X., Dong J., Cui R., Liu X., Li X., Wang H., He T., Zheng P., Wang R.	Scientific Reports																					0	0	0
2021	Single-cell transcriptome profiling of buffelgrass (Cenchrus ciliaris) eggs unveils apomictic parthenogenesis signatures	Ke Y., Podio M., Conner J., Ozias-Akins P.	Scientific Reports																					0	0	0
2021	Small RNA sequencing provides candidate miRNA-target pairs for revealing the mechanism of apomixis in Zanthoxylum bungeanum	Fei X., Lei Y., Qi Y., Wang S., Hu H., Wei A.	BMC Plant Biology																					0	0	0
2021	A study of the heterochronic sense/antisense RNA representation in florets of sexual and apomictic Paspalum notatum	Podio M., Colono C., Siena L., Ortiz J.P.A., Pessino S.C.	BMC Genomics																					0	0	0
2021	ZbAGL11, a class D MADS-box transcription factor of Zanthoxylum bungeanum, is involved in sporophytic apomixis	Fei X., Shi Q., Qi Y., Wang S., Lei Y., Hu H., Liu Y., Yang T., Wei A.	Horticulture Research																					0	0	0
2021	Polygamous breeding system identified in the distylous genus Psychotria: P. Manillensis in the Ryukyu archipelago, Japan	Watanabe K., Shimizu A., Sugawara T.	PeerJ																					0	0	0
2021	Niche shifts, hybridization, polyploidy and geographic parthenogenesis in western north american hawthorns (Crataegus subg. Sanguineae, Rosaceae)	Dickinson T.A., Yan B.X., Han S., Zarrei M.	Agronomy																					0	0	0
2021	Single Independent Autopolyploidization Events From Distinct Diploid Gene Pools and Residual Sexuality Support Range Expansion of Locally Adapted Tetraploid Genotypes in a South American Grass	Karunarathne P., Hojsgaard D.	Frontiers in Genetics																					0	0	0
2021	RH17 restricts reproductive fate and represses autonomous seed coat development in sexual Arabidopsis	Stein R.E., Nauerth B.H., Binmoller L., Zuhl L., Loreth A., Reinert M., Ibberson D., Schmidt A.	Development (Cambridge)																					0	0	0
2021	Transcriptomes and DNA methylomes in apomictic cells delineate nucellar embryogenesis initiation in citrus	Jia H.-H., Xu Y.-T., Yin Z.-P., Wu X.-M., Qing M., Fan Y.-J., Song X., Xie K.-D., Xie Z.-Z., Xu Q., Deng X.-X., Guo W.-W.	DNA Research																					0	0	0
2021	Environmental and genetic factors affecting apospory expressivity in diploid paspalum rufum	Soliman M., Bocchini M., Stein J., Ortiz J.P.A., Albertini E., Delgado L.	Plants																					0	0	0
2021	High fruit setting rate without male participation: A case study of obligate apomixis in Rhomboda tokioi (Orchidaceae)	Xiao H., Luo H., Liu N., Turner C., Chen X., Ding H., Liang Y., Tan S., Tang J., Xiong D., Yang B.	Flora: Morphology, Distribution, Functional Ecology of Plants																					0	0	0
2021	[cytotyPe variation and clonal diverSity in PolyPloid aPomictic PoPulationS of PiloSella (comPoSiteae, cichorieae) introduced to Southern Patagonia, Variación citotípica y diversidad clonal en poblaciones poliploides Y APOMÍCTICAS DE PlLOSELLA (COMPOSITAE, ClCHORIEAE) INTRODUCIDAS EN EL SUR DE LA PATAGONIA]	Krahulcova A., Krahulec F.	Boletin de la Sociedad Argentina de Botanica																					0	0	0
2021	Greater reproductive assurance of asexual plant compared with sexual relative in a low-density sympatric population: Experimental evidence for pollen limitation	Mraz P., Mrazova V.	Journal of Evolutionary Biology																					0	0	0
2021	The OsIME4 gene identified as a key to meiosis initiation by RNA in situ hybridization	Zhou W., Li Z., Zhang J., Mou B., Zhou W.	Plant Biology																					0	0	0
2021	Clone worth? Genetic diversity in obligate apomictic Miconia albicans (Melastomataceae)	Dias A.C.C., Marinho R.C., Sampaio D.S., Bonetti A.M., Oliveira P.E.	Plant Biology																					0	0	0
2021	Hybrids between Rubus idaeus and Rubus sect. Corylifolii and their relation to R. pruinosus and R. rosanthus	Ryde U., Montes M.S., Zhou M., Mattsson T., Buren T., Hedren M.	Nordic Journal of Botany																					0	0	0
2021	Important role of melanin for fertility in the fungus Podospora anserina	Gautier V., Levert E., Giraud T., Silar P.	G3: Genes, Genomes, Genetics																					0	0	0
2021	Polyploidy improves photosynthesis regulation within the ranunculus auricomus complex (Ranunculaceae)	Ulum F.B., Hadacek F., Horandl E.	Biology																					0	0	0
2021	Population structure, seasonal genotypic differentiation, and clonal diversity of weedy dandelions in three Boston area populations (Taraxacum sp.)	Mazumder L., Kesseli R.	Ecology and Evolution																					0	0	0
2021	Manifestation of apomictic potentials in the line AS-3 of Sorghum bicolor (L.) Moench	Belyaeva E.V., Elkonin L.A., Vladimirova A.A., Panin V.M.	Planta																					0	0	0
2021	Pollen grain performance in Psidium cattleyanum (Myrtaceae): a pseudogamous polyploid species	Souza-Perez M., Mourelle D., Trujillo C., Borges A., Speroni G.	Flora: Morphology, Distribution, Functional Ecology of Plants																					0	0	0
2021	Assessment of facultative apomixis in Commiphora wightii (Burseraceae): A detailed study by controlled pollination followed by histology and flow cytometry	Kavane A., Bishoyi A.K., Geetha K.A.	Flora: Morphology, Distribution, Functional Ecology of Plants																					0	0	0
2021	Reproductive resilience to habitat fragmentation of Lithraea molleoides (Anacardiaceae), a dominant dioecious tree from the Chaco Serrano	Chiapero A.L., Aguilar R., Galfrascoli G.M., Bernardello G., Quesada M., Ashworth L.	Forest Ecology and Management																					0	0	0
2021	GG13: a candidate gene related to seed development and viability from apomictic Paspalum notatum	Pozzi F.I., Acuna C.A., Quarin C.L., Felitti S.A.	Euphytica																					0	0	0
2021	Niche divergence contributes to geographical parthenogenesis in two dandelion taxa	Meirmans P.G.	Journal of Evolutionary Biology																					0	0	0
2021	The best of both worlds: Apomixis and sexuality co-occur in species of Microlicia, Melastomataceae	Viana M.L., Oliveira P.E., Romero R., Caetano A.P.S.	Plant Species Biology																					0	0	0
2021	In search of female sterility causes in the tetraploid and pentaploid cytotype of Pilosella brzovecensis (Asteraceae)	Janas A.B., Szelag Z., Musial K.	Journal of Plant Research																					0	0	0
2021	Flow cytometry-based determination of ploidy from dried leaf specimens in genomically complex collections of the tropical forage grass urochloa s. l.	Tomaszewska P., Pellny T.K., Hernandez L.M., Mitchell R.A.C., Castiblanco V., de Vega J.J., Schwarzacher T., Heslop-Harrison P.J.S.	Genes																					0	0	0
2021	Reproductive mode and DNA content of Paspalum accessions from Plicatula group: Reproduction and DNA content of Paspalum	Goncalves T.M., Vigna B.B.Z., Azevedo A.L.S., Ferreira J.R.G., Pozzobon M.T., Favero A.P.	Flora: Morphology, Distribution, Functional Ecology of Plants																					0	0	0
2021	Gene expression in parthenogenic maize proembryos	Volokhina I., Gusev Y., Moiseeva Y., Gutorova O., Fadeev V., Chumakov M.	Plants																					0	0	0
2021	Autonomous apomixis in Praxelis clematidea (Asteraceae: Eupatorieae), an invasive alien plant	Zhang Y., Wu H., Horandl E., De Oliveira Franca R., Wang L., Hao J.	AoB PLANTS																					0	0	0
2021	Genomic population structure of sympatric sexual and asexual populations in a parasitic wasp, Meteorus pulchricornis (Hymenoptera: Braconidae), inferred from six hundred single-nucleotide polymorphism loci	Wachi N., Gau J.-J., Fujie S., Fukano K., Maeto K.	Molecular Ecology																					0	0	0
2021	The spread of infectious asexuality through haploid pollen	Mau M., Liiving T., Fomenko L., Goertzen R., Paczesniak D., Bottner L., Sharbel T.F.	New Phytologist																					0	0	0
2021	The Evolution of Sex is Tempered by Costly Hybridization in Boechera (Rock Cress)	Rushworth C.A., Mitchell-Olds T.	The Journal of heredity																					0	0	0
2021	Hidden on both sides of the Alps: Rubus noricus, a new species of bramble (Rosaceae) from Austria and Germany	Hohla M., Pagitz K., Kiraly G.	Phytotaxa																					0	0	0
2021	Proceedings of the 7th series of seminars on advances in apomixis research	Echenique V., Autran D., Leblanc O.	Plants																					0	0	0
2021	Genetic diversity, population structure, and ancestry estimation in the Antennaria rosea (Asteraceae: Gnaphalieae) polyploid agamic complex	Thapa R., Bayer R.J., Mandel J.R.	Taxon																					0	0	0
2021	When it only takes one to tango: assessing the impact of apomixis in the fern genus Pteris	Picard K.T., Ranft H., Grusz A.L., Windham M.D., Schuettpelz E.	American Journal of Botany																					0	0	0
2021	Molecular Approaches For Identification Of The Apomictic/Sexual Reproductive Mechanism And Genetic Variability In Buffel Grass (Cenchrus Spp.) Accessions	Sampaio L., Antonio R.P., Nascimento M.N.D., Fernandes-Junior P.I.	Genetika																					0	0	0
2021	Multiple reproductive strategies of a spring ephemeral plant, Fritillaria maximowiczii, enable its adaptation to harsh environments	Tong L., Lei F.-W., Wu Y.-M., Shen X.-L., Xia X.-F., Zhang D.-H., Mu X.-Y., Zhang Z.-X.	Plant Species Biology																					0	0	0
2021	Apomixis: A Foresight from Genetic Mechanisms to Molecular Perspectives	Susmita C., Kumar S.P.J., Chintagunta A.D., Agarwal D.K.	Botanical Review																					0	0	0
2021	Non-viable seed set in Lagerstroemia speciosa (Lythraceae) populations in the Western Ghats, India	Sivadas D., Pandurangan A.G.	Tropical Ecology																					0	0	0
2021	The alternative distribution of related earthworms aporrectodea caliginosa and a. Trapezoides (oligochaeta, lumbricidae) in ukraine as a case of geographical parthenogenesis	Mezhzherin S.V., Chayka Y.Yu., Vlasenko R.P., Zhalay E.I., Rostovskaya O.V., Harbar O.V.	Zoodiversity																					0	0	0
2021	Apomictic development during different flower development stages in crataegus tanacetifolia (Lam.) pers., endemic to turkey	Cetinbas-Genc A., Unal M.	Notulae Scientia Biologicae																					0	0	0
2021	Features of jatropha curcas seed oil in relation to different pollination methods	Nuanjunkong N., Tongurai C., Tzen J.T.C., Jiang P.-L., Meesawat U.	Songklanakarin Journal of Science and Technology																					0	0	0
2021	Insights into the mode of reproduction of Garcinia prainiana	Rohani E.R., Norfadzilah A.F., Clyde M.M., Noor N.M.	Fruits																					0	0	0
2021	Residual sexuality of the apomict Pilosella rubra under natural conditions in the Krkonose Mts	Dolezal J., Krahulcova A., Urfus T., Krahulec F.	Preslia																					0	0	0
2021	Stomatal size, ploidy and polyembryony in Eriotheca Stellate Trichome Species Complex (Bombacoideae – Malvaceae) in the Cerrados of Brazil	Marinho R.C., Mendes-Rodrigues C., Bonetti A.M., Oliveira P.E.	Plant Biology																					0	0	0
2021	Cytotypes of bracken (Pteridium aquilinum) in Europe: widespread diploids and scattered triploids of likely multiple origin	Ekrt L., Podrouzek J., Hornych O., Kosnar J., Koutecky P.	Flora: Morphology, Distribution, Functional Ecology of Plants																					0	0	0
2021	Genome structure and apomixis in Phoenicaulis (Brassicaceae & Boechereae)	Mandakova T., Ashby K., Price B.J., Windham M.D., Carman J.G., Lysak M.A.	Journal of Systematics and Evolution																					0	0	0
2020	Fertility and Viability of Pollen Grains of Taraxacum officinale Wigg. s.l. (Asteraceae, Magnoliopsida) in a Gradient of an Anthropogenically Transformed Environment	Zhuikova T.V., Bezel' V.S., Bergman I.E., Meling E.V., Krivosheeva A.V.	Biology Bulletin																				0	0	0	0
2020	Genetic structure of Carlina acanthifolia subsp. utzka populations on the north-western margins of the species range	Sowa S., Kulik M., Koroluk A., Toporowska J., Marek E., Szewczyk W., Szewczyk M., Krzysztof K., Paczos-Grzeda E.	Global Ecology and Conservation																				0	0	0	0
2020	Gene expression prior to post-zygotic endosperm collapse in tetraploid bahiagrass	Pozzi F.I., Acuna C.A., Depetris M.B., Quarin C.L., Felitti S.A.	Seed Science Research																				0	0	0	0
2020	Root and axillary shoot development of hairy vetch stem cuttings and cessation of flower development under a short photoperiod	Wiering N., Gardner G., Sheaffer C.C., Ehlke N.J.	Crop Science																				0	0	0	0
2020	Self-compatibility of Crataegus pinnatifida Bge. ‘Zizhenzhu’ is associated with the mutation of a pistil-part non-S factor	Ma J.-Z., Wang H.-J., Wang D.-S., Li X.-Y., Liu J.-Z., Xiao X., Zhang L.-B., Wu J.-K.	Scientia Horticulturae																				0	0	0	0
2020	Occurrence of Apomixis in Eleusine coracana	Rathi S., Rani M., Vashisth A., Mittal N., Kumar D., Srivastava A.K.	Flora: Morphology, Distribution, Functional Ecology of Plants																				0	0	0	0
2020	Pollen and floral micromorphological studies of the genus cotoneaster medik. (rosaceae) and its systematic importance	Niaki N.A.R., Attar F., Mirtadzadini M., Mahdigholi K.	Caryologia																				0	0	0	0
2020	[The Dryopteris affinis complex (Dryopteridaceae) in the Harz Mountains - identification, distribution, ecology, Der Dryopteris affinis-Komplex (Dryopteridaceae) im Harz - Identifizierung, Verbreitung, Ökologie]	Bar A., Bennert H.W., Czichowski H.-J., Fuchs J., Gausmann P., Ivanova D., Jager W., Neuroth R., Thiel H., Thiemann R., Zenner G.	Tuexenia																				0	0	0	0
2020	[Apomictic lines of sugar beet: Development and studying, Создание и изучение апомиктичных линий сахарной свеклы]	Sokolova D.V.	Proceedings on Applied Botany, Genetics and Breeding																				0	0	0	0
2020	Characterization of tissue specific expressed proteins and metabolites in Cenchrus polystachion (L.) schult and their role in apomixis	Somayajula D., Barage S., Desai N.	Journal of Phytology																				0	0	0	0
2020	Assessment of the Reproductive Potential of Hierochloe odorata (L.) Beauv. and H. repens (Host) Beauv. (Poaceae) at Different Levels of Organization	Shokhina N.K., Gordeeva N.I., Pshenichkina Y.A.	Contemporary Problems of Ecology																				0	0	0	0
2019	Genetic polymorphism in Chondrilla (Asteraceae) in southern European Russia and the nature of Chondrilla juncea L	Kashin A.S., Kritskaya T.A., Parkhomenko A.S., Schanzer I.A.	Nordic Journal of Botany																			0	0	0	0	0
2019	Development of EST-SSR markers in Cenchrus ciliaris and their applicability in studying the genetic diversity and cross-species transferability	Abdi S., Dwivedi A., Shashi, Kumar S., Bhat V.	Journal of Genetics																			0	0	0	0	0
2019	Floral structure and breeding systems of Manglietia conifera Dandy (Magnoliaceae)	Hao J., Pan L., Jia H., Jiang Q., Pan Q., Pinyopusarerk K., Kalinganire A.	Forests																			0	0	0	0	0
2019	Post pollination events in a self-sterile hexaploid monoembryonic lineage of handroanthus serratifolius (Vahl) S. Grose (bignoniaceae)	Alves M.F., Bittencourt Junior N.S., Oliveira P.E., Sampaio D.S.	Acta Botanica Brasilica																			0	0	0	0	0
2019	Annotation and Expression of IDN2-like and FDM-like genes in sexual and aposporous hypericum perforatum L. Accessions	Basso A., Barcaccia G., Galla G.	Plants																			0	0	0	0	0
2019	Androgenic Diploids of Erianthus arundinaceus with Paternal Chloroplast and Mitochondrial Genomes in Backcross Progeny of Saccharum × Erianthus Intergeneric Hybrids	Premachandran M.N., Lekshmi M., Viola V.R., Remadevi A.K., Pazhany A.S.	Tropical Plant Biology																			0	0	0	0	0
2019	Special offer while stocks last: High-energy pulse of nectar caused by a massive post-fire flowering of Sinningia elatior (Gesneriaceae) in an area of Cerrado and implications for its pollination	De Araujo F.P., Da Rocha-Filho L.C.	Rodriguesia																			0	0	0	0	0
2019	Prevalence of apomixis in Jatropha: Is it significant?	Malik A.A., Singh V.K., Sharma S.S., Negi M.S., Tripathi S.B.	Biofuels																			0	0	0	0	0
2019	Cassava cultivars selected or developed from interspecific hybrids and periclinal chimeras	Nassar N.M.A.	Genetics and Molecular Research																			0	0	0	0	0
2019	Mating system of the endangered Haloxylon ammodendron (Amaranthaceae) in the Gurbantunggut desert (China)	Zhou C., Gong W.	Israel Journal of Ecology and Evolution																			0	0	0	0	0
2018	Symposium: The evolution and biodiversity of asexual organisms	Horandl E., Dickinson T.A.	Taxon																		0	0	0	0	0	0
2018	Molecular marker analysis of genetic diversity in relation to reproductive behaviour of Commiphora wightii populations distributed in Gujarat and Rajasthan states of India	Bishoyi A.K., Kavane A., Sharma A., Geetha K.A., Samantaray S., Maiti S.	South African Journal of Botany																		0	0	0	0	0	0
2018	Deciphering the sexual diploid members of the Boechera suffrutescens complex (Brassicaceae, Boechereae)	Morin D.P., Alexander P.J., Beck J.B., Windham M.D., Bailey C.D.	PhytoKeys																		0	0	0	0	0	0
2018	Water deficit increases the frequency of hybrid citrus with polyembryonic female parents	Almeida L.A.H., Santana-Vieira D.D.S., Santos N.A., Schuster I., Soares Filho W.S., Coelho Filho M.A., Gesteira A.S.	Crop Breeding and Applied Biotechnology																		0	0	0	0	0	0
2017	A description of the naturalised Clusia rosea Jacq. (Clusiaceae) populations in South Africa	Cheek M.D., Lalla R.	Bothalia																	0	0	0	0	0	0	0
2017	On the reproductive biology of Glaucium flavum (Papaveraceae). I. The development of male and female gametophyte	Yankova-Tsvetkova E.	Comptes Rendus de L'Academie Bulgare des Sciences																	0	0	0	0	0	0	0
2016	Hieracium caespitosum and Hieracium piloselloides (Asteraceae) in the black hills national forest: New state records for South Dakota, U.S.A.	Dickerson B.E., Mayer C., Ramsey J., Mergen Z., Gabel M.	Journal of the Botanical Research Institute of Texas																0	0	0	0	0	0	0	0
2016	Overlapping leaves covering flowers in the alpine species Eriophyton wallichii (Lamiaceae): Key driving factors and their potential impact on pollination	Peng D.-L., Song B., Yang Y., Niu Y., Sun H.	PLoS ONE																0	0	0	0	0	0	0	0
2016	Optimization of callus induction and plant regeneration from germinating seeds of apomictic cenchrus ciliaris L. (Poaceae)	Dwivedi K.K., Radhakrishna A., Kaushal P.	Range Management and Agroforestry																0	0	0	0	0	0	0	0
2016	Population genetic structure and reproductive strategy of the introduced grass centotheca lappacea in tropical land-use systems in sumatra	Hodac L., Ulum F.B., Opfermann N., Breidenbach N., Hojsgaard D., Tjitrosoedirdjo S.S., Vornam B., Finkeldey R., Horandl E.	PLoS ONE																0	0	0	0	0	0	0	0
2016	Expression and bioinformatics analysis of Serk3 genes from triploid pingyi tiancha and tetraploid hybrid strain in Malus	Hamad M., Guo S., Zhang L., Tomlekova N., Dong W.	Comptes Rendus de L'Academie Bulgare des Sciences																0	0	0	0	0	0	0	0
2016	Systematics of the eupatorium mohrii complex (Asteraceae)	Schilling E.E., Grubbs K.C.	Systematic Botany																0	0	0	0	0	0	0	0
2015	A Novel Hybrid Apomictic Eupatorium (Asteraceae) from the Southern Appalachians	Schilling E.E., Schilling D.E.	Castanea															0	0	0	0	0	0	0	0	0
2015	Cloning and characterization of the SERK1 gene in triploid Pingyi Tiancha [Malus hupehensis (Pamp.) Rehd. var. pingyiensis Jiang] and a tetraploid hybrid strain	Zhang L.J., Dong W.X., Guo S.M., Wang Y.X., Wang A.D., Lu X.J.	Genetics and Molecular Research															0	0	0	0	0	0	0	0	0
2015	Relative contribution of breeding system and species rarity to genetic differentiation in Inula racemosa Hook. f. (Asteraceae)	Shabir P.A., Nawchoo I.A., Wani A.A., Bhat M.A., Hamid A., Rather A.A.	Russian Journal of Ecology															0	0	0	0	0	0	0	0	0
2014	Sex structure and seed productivity of Mentha canadensis L. from natural flora of Primorye of Russia	Voronkova T.V., Shelepova O.V., Kondratieva V.V., Bidyukova G.F.	Biology Bulletin														0	0	0	0	0	0	0	0	0	0
2014	Flower, fruit, and petiole color of american beautyberry (Callicarpa americana L.) are controlled by a single gene with three alleles	Contreras R.N., Ruter J.M., Knauft D.A.	HortScience														0	0	0	0	0	0	0	0	0	0
2013	Studies on quality of apomictic seeds and sexual seeds of walnut (Juglans regia L. cv 'Lvling')	Du R., Zhang X., Wang P., Li B., Gu Y., Qi G., Li Y., Liu L.	Journal of Food, Agriculture and Environment													0	0	0	0	0	0	0	0	0	0	0
2012	Intertribal hybrid plants produced from crossing Arabidopsis thaliana with apomictic Boechera	Lohe A.R., Perotti E.	Planta												0	0	0	0	0	0	0	0	0	0	0	0
2012	The second record of a natural apogamous moss sporophyte worldwide	El-Saadawi W., Shabbara H., El-Faramawi M.	Cryptogamie, Bryologie												0	0	0	0	0	0	0	0	0	0	0	0
2011	Autosegregation of enzyme loci in agamospermous progenies of triploid plants of sugar beet (Beta vulgaris L.)	Levites E.V., Kirikovich S.S.	Russian Journal of Genetics											0	0	0	0	0	0	0	0	0	0	0	0	0
2009	Cytogenetic diversity analysis of Coix species using ISSR markers	Naik A.S., Taware S.D.	Biosciences Biotechnology Research Asia									0	0	0	0	0	0	0	0	0	0	0	0	0	0	0
2009	Charecterization of the pheres1 orthologs in the apomict boechera	Cam H., Taskin K.M.	Biotechnology and Biotechnological Equipment									0	0	0	0	0	0	0	0	0	0	0	0	0	0	0
2009	Genetic relationships within and between populations of the endangered grass Lachnagrostis limitanea (Gramineae)	Adams M., Jusaitis M., Clarke A.	New Zealand Journal of Botany									0	0	0	0	0	0	0	0	0	0	0	0	0	0	0
2006	Spatial and temporal distribution of free and bound ABA in wheat and dandelion ovaries in the period of egg-cell activity	Gusakovskaya M.A., Blintsov A.N.	Russian Journal of Plant Physiology						0	0	0	0	0	0	0	0	0	0	0	0	0	0	0	0	0	0
2003	Pollen sterility in Fragaria x ananassa	Ambros E.	Biologia - Section Botany			0	0	0	0	0	0	0	0	0	0	0	0	0	0	0	0	0	0	0	0	0
2003	Cytoembryological characterization of apomixis elements in Arabidopsis thaliana mutants	Naumova T.N., Sharma V.K., Osadtchiy J., Dijkhuis P., Ramulu K.S., Goyal A.	Physiology and Molecular Biology of Plants			0	0	0	0	0	0	0	0	0	0	0	0	0	0	0	0	0	0	0	0	0
